# Supplementary material for: Postharvest practices, challenges and opportunities for grain producers in Arequipa, Peru
Source: PLoS One. 2020 Nov 4;15(11):e0240857. doi: 10.1371/journal.pone.0240857 (PMC7641344; doi:10.1371/journal.pone.0240857)
Supplement: S1 Table — (XLSX) [file pone.0240857.s001.xlsx]

## Sheet: Sheet 1
S1 Table. Data collected from grain farmers in four Water User Associations from Arequipa
Manuscript title: Postharvest practices, challenges and opportunities for grain producers in Arequipa, Peru
Journal: PLOS ONE
Authors: Jorge R. Díaz-Valderrama, Anastasia Njoroge, Dennis Macedo-Valdivia, Nancy Orihuela-Ordóñez, Bradley W. Smith, Victor Casa-Coila, Nelly Ramírez-Calderón, Jackeline Zanabria-Gálvez, Charles Woloshuk, Dieudonné Baributsa
Farmer number	Water User Association	Altitudinal zone	Irrigation user commision	fpc1*	fpc2	fpc3	Gender	Age	Marital status	Household size	Education level	Have contact with an extension agent	Principal source of agricultural information	Main economic activity	Grow quinoa?	Quinoa planting season	Quinoa harvest season	Quinoa cultivated area	Quantity of quinoa produced	Quantity of quinoa stored	Grow rice?	Rice planting season	Rice harvest season	Rice cultivated area	Quantity of rice produced	Quantity of rice stored	Grow starchy maize?	Starchy maize planting season	Starchy maize harvest season	Starchy maize cultivated area	Quantity of starchy maize produced	Quantity of starchy maize stored	Grow common bean?	Common bean planting season	Common bean harvest season	Common bean cultivated area	Quantity of common bean produced	Quantity of common bean stored	Main cause of grain losses during field drying	Main challenge during field drying	Method to assess dryness of grains	Store grain?	Reason to store grain	Reason to not store grain	Average time of storage (months)	Container to store grain	Grain protection method during storage	Main cuase of loss during grain storage	Use insecticides during storage?
1	Cabanaconde	Highland	Campina	4	2	551	Male	> 50	Widow	1	Primary School	No	Personal experience	Agriculture	No	NA	NA	NA	NA	NA	No	NA	NA	NA	NA	NA	Yes	Ag	May	0.2	200	100	No	NA	NA	NA	NA	NA	NA	Have not experienced major challenges during field drying	Tact/Visual	Yes	Household consumption	NA	12	polypropylene sacks	Do nothing	Insect damage	No
2	Cabanaconde	Highland	Campina	4	2	551	Female	> 50	Married	2	Basic/None Literacy	No	Personal experience	Agriculture	Yes	Ag	May	0.7	500	50	No	NA	NA	NA	NA	NA	Yes	Ag	Abr	0.7	500	100	No	NA	NA	NA	NA	NA	Insects	Unfavorable wheather	Tact/Visual	Yes	Household consumption	NA	4.5	polypropylene sacks	Insecticides	Insect damage	Yes
3	Cabanaconde	Highland	Campina	4	2	551	Male	> 50	Married	3	High School	Yes	Other farmers	Agriculture	Yes	Ag Sep	Abr May	0.6	1500	100	No	NA	NA	NA	NA	NA	Yes	Ag Sep	May	2	2000	200	No	NA	NA	NA	NA	NA	Rodents	Unfavorable wheather	Tact/Visual	Yes	Household consumption	NA	8		Do nothing	Rodents	No
4	Cabanaconde	Highland	Campina	4	2	551	Male	> 50	Married	3	Primary School	Yes	NGOs	Agriculture	Yes	Ag Sep	May	0.3	200	65	No	NA	NA	NA	NA	NA	Yes	Ag	May	1	1500	350	No	NA	NA	NA	NA	NA	Insects	Unfavorable wheather	NA	Yes	Household consumption	NA	12	polypropylene sacks, plastic drums	Do nothing	Insect damage	No
5	Cabanaconde	Highland	Campina	4	2	551	Male	> 50	Married	8	High School	No	Personal experience	Agriculture	No	NA	NA	NA	NA	NA	No	NA	NA	NA	NA	NA	Yes	Ag	May	1	NA	1500	No	NA	NA	NA	NA	NA	Rodents	Unfavorable wheather	Tact/Visual	Yes	Household consumption	NA	12	polypropylene sacks	Do nothing	Rodents	No
6	Cabanaconde	Highland	Campina	4	2	551	Male	> 50	Single	1	Primary School	No	Personal experience	Agriculture	Yes	Jun Jul Ag	En Oct Nov Dic	1	4000	0	No	NA	NA	NA	NA	NA	No	NA	NA	NA	NA	NA	No	NA	NA	NA	NA	NA	NA	NA	Tact/Visual	No	NA	Immediate economic needs	NA		NA	NA	NA
7	Cabanaconde	Highland	Campina	4	2	551	Female	18 - 30	Single	1	High School	No	Personal experience	Agriculture	No	NA	NA	NA	NA	NA	No	NA	NA	NA	NA	NA	Yes	Ag	May	1	2000	50	No	NA	NA	NA	NA	NA	NA	NA	NA	Yes	Household consumption	NA	1.5	polypropylene sacks	Do nothing	Theft	No
8	Cabanaconde	Highland	Campina	4	2	551	Male	> 50	Married	3	High School	Yes	NGOs	Agriculture	Yes	Ag Sep	Abr May	0.3	150	150	No	NA	NA	NA	NA	NA	Yes	Ag Sep	May	2	4000	3000	No	NA	NA	NA	NA	NA	NA	Unfavorable wheather	Grain bite	Yes	For subsequent sale	NA	12		Do nothing	Insect damage	No
9	Cabanaconde	Highland	Campina	4	2	551	Male	41 - 50	Married	4	High School	No	Personal experience	Agriculture	No	NA	NA	NA	NA	NA	No	NA	NA	NA	NA	NA	Yes	Ag	May Jun	2.6	8000	0	No	NA	NA	NA	NA	NA	Insects	Unfavorable wheather	NA	No	NA	Immediate economic needs	NA	polypropylene sacks	NA	NA	NA
10	Cabanaconde	Highland	Campina	4	2	551	Male	> 50	Married	2	High School	No	Personal experience	Agriculture	Yes	Sep	Mar	0.1	20	20	No	NA	NA	NA	NA	NA	Yes	Sep	May	0.17	300	50	No	NA	NA	NA	NA	NA	Molds	Unfavorable wheather	Tact/Visual	Yes	Household consumption	NA	8	plastic drums	Botanicals	Insect damage	No
11	Cabanaconde	Highland	Campina	4	2	551	Male	31 - 40	Married	4	High School	No	Personal experience	Agriculture	No	NA	NA	NA	NA	NA	No	NA	NA	NA	NA	NA	Yes	Ag	May	1	1300	200	No	NA	NA	NA	NA	NA	NA	Unfavorable wheather	NA	Yes	For seed	NA	8	polypropylene sacks, plastic drums	Botanicals	Insect damage	No
12	Cabanaconde	Highland	Campina	4	2	551	Male	> 50	Married	3	High School	No	Personal experience	Agriculture	Yes	Nov	Abr May	1	2000	20	No	NA	NA	NA	NA	NA	Yes	Ag	May	4	6000	5	No	NA	NA	NA	NA	NA	NA	Lack of drying space	NA	Yes	For subsequent sale	NA	8	polypropylene sacks, plastic drums, Truje	Rodenticides	Rodents	Yes
13	Cabanaconde	Highland	Campina	4	2	551	Male	> 50	Married	4	Tertiary/University	No	Personal experience	Agriculture	Yes	Ag	May	0.2	50	50	No	NA	NA	NA	NA	NA	Yes	Ag Sep	May	1	2700	200	No	NA	NA	NA	NA	NA	Birds	Unfavorable wheather	Tact/Visual	Yes	For subsequent sale	NA	12	polypropylene sacks, plastic drums, barrels, Truje	Rodenticides	Rodents	Yes
14	Cabanaconde	Highland	Campina	4	2	551	Female	> 50	Widow	2	High School	Yes	Extension agents	Agriculture	No	NA	NA	NA	NA	NA	No	NA	NA	NA	NA	NA	Yes	Ag Sep Oct	May	0.1	400	20	No	NA	NA	NA	NA	NA	Birds	Unfavorable wheather	NA	Yes	Household consumption	NA	12	polypropylene sacks, plastic drums	Do nothing	Insect damage	No
15	Cabanaconde	Highland	Campina	4	2	551	Male	> 50	Married	2	Primary School	Yes	Extension agents	Agriculture	Yes	Ag	May	0.25	50	50	No	NA	NA	NA	NA	NA	Yes	Ag	May	0.3	500	250	No	NA	NA	NA	NA	NA	Rodents	Unfavorable wheather	Tact/Visual	Yes	Household consumption	NA	8	plastic drums	Do nothing	Insect damage	No
16	Cabanaconde	Highland	Campina	4	2	551	Female	> 50	Divorced/Separated	1	Primary School	No	Personal experience	Agriculture	Yes	Ag	Abr	0.6	300	200	No	NA	NA	NA	NA	NA	Yes	Ag	May	0.3	400	100	No	NA	NA	NA	NA	NA	Rodents	Unfavorable wheather	Tact/Visual	Yes	Household consumption	NA	12	plastic drums	Do nothing	Rodents	No
17	Cabanaconde	Highland	Campina	4	2	551	Female	31 - 40	Married	3	High School	No	Personal experience	Agriculture	Yes	Ag	May	0.1	100	100	No	NA	NA	NA	NA	NA	No	NA	NA	NA	NA	NA	No	NA	NA	NA	NA	NA	NA	Unfavorable wheather	NA	Yes	Household consumption	NA	1.5	polypropylene sacks	Do nothing	Insect damage	No
18	Cabanaconde	Highland	Campina	4	2	551	Male	> 50	Single	1	Primary School	No	Personal experience	Agriculture	No	NA	NA	NA	NA	NA	No	NA	NA	NA	NA	NA	Yes	Ag	May	0.3	400	200	No	NA	NA	NA	NA	NA	NA	NA	Tact/Visual	Yes	Animal feed	NA	12	polypropylene sacks	Do nothing	Insect damage	No
19	Cabanaconde	Highland	Campina	4	2	551	Male	> 50	Married	3	Tertiary/University	No	Personal experience	Agriculture	No	NA	NA	NA	NA	NA	No	NA	NA	NA	NA	NA	Yes	Ag Sep	May	1.5	400	400	No	NA	NA	NA	NA	NA	NA	NA	NA	Yes	For subsequent sale	NA	4.5	polypropylene sacks	Do nothing	Insect damage	No
20	Cabanaconde	Highland	Campina	4	2	551	Female	> 50	Single	3	High School	No	Personal experience	Agriculture	Yes	Sep	Abr	1	150	150	No	NA	NA	NA	NA	NA	Yes	Ag Sep	May	1	800	800	No	NA	NA	NA	NA	NA	NA	Unfavorable wheather	NA	Yes	For subsequent sale	NA	4.5		Botanicals	Insect damage	No
21	Cabanaconde	Highland	Campina	4	2	551	Male	> 50	Married	2	High School	No	Personal experience	Agriculture	No	NA	NA	NA	NA	NA	No	NA	NA	NA	NA	NA	Yes	Ag	May	0.3	1000	300	No	NA	NA	NA	NA	NA	NA	NA	NA	Yes	Household consumption	NA	8	polypropylene sacks, barrels	Botanicals	Insect damage	No
22	Cabanaconde	Highland	Campina	4	2	551	Male	> 50	Married	4	High School	No	Personal experience	Agriculture	Yes	Sep	Jun	0.1	30	30	No	NA	NA	NA	NA	NA	Yes	Ag	Jun	0.2	600	200	No	NA	NA	NA	NA	NA	Birds	NA	Tact/Visual	Yes	Household consumption	NA	4.5	polypropylene sacks	Do nothing	Insect damage	No
23	Cabanaconde	Highland	Campina	4	2	551	Male	> 50	Divorced/Separated	1	High School	No	Personal experience	Agriculture	No	NA	NA	NA	NA	NA	No	NA	NA	NA	NA	NA	Yes	Ag	May	0.2	100	100	No	NA	NA	NA	NA	NA	Theft	Lack of drying space	Tact/Visual	Yes	Household consumption	NA	1.5	Plastic buckets	Do nothing	Rodents	No
24	Cabanaconde	Highland	Campina	4	2	551	Female	> 50	Married	2	High School	No	Personal experience	Agriculture	No	NA	NA	NA	NA	NA	No	NA	NA	NA	NA	NA	Yes	Ag	May	0.33	800	400	No	NA	NA	NA	NA	NA	NA	Lack of drying space	Tact/Visual	Yes	Household consumption	NA	8	clay pots, plastic drums	Cats	Rodents	No
25	Cabanaconde	Highland	Campina	4	2	551	Male	> 50	Single	1	Tertiary/University	No	Personal experience	Agriculture	No	NA	NA	NA	NA	NA	No	NA	NA	NA	NA	NA	Yes	Ag	May	0.1	350	30	No	NA	NA	NA	NA	NA	Rodents	Unfavorable wheather	NA	Yes	For subsequent sale	NA	12	polypropylene sacks	Do nothing	Rodents	No
26	Cabanaconde	Highland	Campina	4	2	551	Male	> 50	Married	2	High School	Yes	NGOs	Agriculture	No	NA	NA	NA	NA	NA	No	NA	NA	NA	NA	NA	Yes	Ag Sep	Abr May	1	1200	60	No	NA	NA	NA	NA	NA	Rodents	Have not experienced major challenges during field drying	NA	Yes	Household consumption	NA	12	polypropylene sacks, plastic drums	Do nothing	Insect damage	No
27	Cabanaconde	Highland	Campina	4	2	551	Female	> 50	Widow	2	Primary School	Yes	Extension agents	Agriculture	Yes	Ag	Abr	0.8	500	50	No	NA	NA	NA	NA	NA	Yes	Ag	May	0.8	200	200	No	NA	NA	NA	NA	NA	Rodents	NA	Tact/Visual	Yes	Household consumption	NA	4.5	polypropylene sacks	Do nothing	Insect damage	No
28	Cabanaconde	Highland	Campina	4	2	551	Female	41 - 50	Single	2	Tertiary/University	No	Personal experience	Agriculture	No	NA	NA	NA	NA	NA	No	NA	NA	NA	NA	NA	Yes	Ag	May	0.3	500	250	No	NA	NA	NA	NA	NA	Rodents	Unfavorable wheather	Tact/Visual	Yes	Household consumption	NA	12	metal silos	Do nothing	Rodents	No
29	Cabanaconde	Highland	Campina	4	2	551	Male	31 - 40	Married	4	High School	No	Personal experience	Agriculture	No	NA	NA	NA	NA	NA	No	NA	NA	NA	NA	NA	Yes	Ag	May	0.3	300	300	No	NA	NA	NA	NA	NA	NA	NA	NA	Yes	Household consumption	NA	12	polypropylene sacks	Do nothing	Insect damage	No
30	Cabanaconde	Highland	Campina	4	2	551	Male	> 50	Married	4	High School	No	Personal experience	Agriculture	No	NA	NA	NA	NA	NA	No	NA	NA	NA	NA	NA	Yes	Ag	May	0.6	500	500	No	NA	NA	NA	NA	NA	NA	NA	NA	Yes	Household consumption	NA	12	plastic drums	Do nothing	Insect damage	No
31	Cabanaconde	Highland	Campina	4	2	551	Male	> 50	Married	5	High School	No	Personal experience	Agriculture	No	NA	NA	NA	NA	NA	No	NA	NA	NA	NA	NA	Yes	Ag	May	2.3	600	600	No	NA	NA	NA	NA	NA	Rodents	Unfavorable wheather	Tact/Visual	Yes	For subsequent sale	NA	1.5	polypropylene sacks	Do nothing	Insect damage	No
32	Cabanaconde	Highland	Campina	4	2	551	Male	> 50	Married	6	High School	No	Personal experience	Agriculture	No	NA	NA	NA	NA	NA	No	NA	NA	NA	NA	NA	Yes	Ag Sep	May	0.3	1000	1000	No	NA	NA	NA	NA	NA	NA	NA	NA	Yes	Household consumption	NA	4.5		Do nothing	Insect damage	No
33	Cabanaconde	Highland	Campina	4	2	551	Female	> 50	Married	2	Primary School	No	Personal experience	Agriculture	No	NA	NA	NA	NA	NA	No	NA	NA	NA	NA	NA	Yes	Ag	May	0.4	450	300	No	NA	NA	NA	NA	NA	NA	NA	NA	Yes	Household consumption	NA	4.5	polypropylene sacks, plastic drums	Do nothing	Insect damage	No
34	Cabanaconde	Highland	Campina	4	2	551	Female	18 - 30	Married	4	High School	No	Personal experience	Agriculture	No	NA	NA	NA	NA	NA	No	NA	NA	NA	NA	NA	Yes	Sep	May	1	2000	400	No	NA	NA	NA	NA	NA	NA	Unfavorable wheather	NA	Yes	Household consumption	NA	4.5	polypropylene sacks	Do nothing	Insect damage	No
35	Cabanaconde	Highland	Campina	4	2	551	Male	> 50	Married	4	Tertiary/University	No	Personal experience	Agriculture	Yes	Ag	May	0.15	120	12	No	NA	NA	NA	NA	NA	Yes	Ag	May	0.66	2400	1500	No	NA	NA	NA	NA	NA	Rodents	Unfavorable wheather	Tact/Visual	Yes	Household consumption	NA	12	barrels	Botanicals	Insect damage	No
36	Cabanaconde	Highland	Campina	4	2	551	Male	41 - 50	Married	2	Primary School	No	Personal experience	Agriculture	Yes	Ag	May	0.15	150	100	No	NA	NA	NA	NA	NA	Yes	Ag	May	1	1000	300	No	NA	NA	NA	NA	NA	Rodents	Unfavorable wheather	Tact/Visual	Yes	Barter	NA	8	polypropylene sacks	Rodenticides	Rodents	Yes
37	Cabanaconde	Highland	Campina	4	2	551	Female	> 50	Widow	1	Primary School	No	Personal experience	Agriculture	Yes	Sep	May	0.18	100	1	No	NA	NA	NA	NA	NA	Yes	Ag	Jun	0.18	300	50	No	NA	NA	NA	NA	NA	Birds	Have not experienced major challenges during field drying	NA	Yes	Household consumption	NA	8	polypropylene sacks	Do nothing	Insect damage	No
38	Cabanaconde	Highland	Campina	4	2	551	Male	> 50	Married	2	Primary School	No	Personal experience	Agriculture	No	NA	NA	NA	NA	NA	No	NA	NA	NA	NA	NA	Yes	Ag	May	NA	NA	500	No	NA	NA	NA	NA	NA	Birds	Have not experienced major challenges during field drying	NA	Yes	For subsequent sale	NA	8	polypropylene sacks	Do nothing	Insect damage	No
39	Cabanaconde	Highland	Campina	4	2	551	Male	18 - 30	Single	3	High School	No	Personal experience	Agriculture	No	NA	NA	NA	NA	NA	No	NA	NA	NA	NA	NA	Yes	Ag	May	0.3	500	150	No	NA	NA	NA	NA	NA	Rodents	NA	Tact/Visual	Yes	For seed	NA	8	polypropylene sacks	Insecticides	Insect damage	No
40	Cabanaconde	Highland	Campina	4	2	551	Female	41 - 50	Married	6	Basic/None Literacy	No	Personal experience	Agriculture	Yes	Ag	May	0.8	100	10	No	NA	NA	NA	NA	NA	Yes	Ag	May	0.8	1000	20	No	NA	NA	NA	NA	NA	Rodents	Unfavorable wheather	Tact/Visual	Yes	Household consumption	NA	12	polypropylene sacks	Do nothing	Rodents	No
41	Cabanaconde	Highland	Campina	4	2	551	Female	> 50	Married	3	Tertiary/University	No	Personal experience	Agriculture	No	NA	NA	NA	NA	NA	No	NA	NA	NA	NA	NA	Yes	Ag	May	0.3	200	200	No	NA	NA	NA	NA	NA	NA	NA	Tact/Visual	Yes	Household consumption	NA	12	polypropylene sacks	Do nothing	Insect damage	No
42	Cabanaconde	Highland	Campina	4	2	551	Female	31 - 40	Married	4	Tertiary/University	No	Personal experience	Agriculture	No	NA	NA	NA	NA	NA	No	NA	NA	NA	NA	NA	Yes	Ag	May Jun	5	9000	300	No	NA	NA	NA	NA	NA	NA	Unfavorable wheather	NA	Yes	Household consumption	NA	4.5	plastic drums	Do nothing	Insect damage	No
43	Cabanaconde	Highland	Campina	4	2	551	Male	41 - 50	Married	2	High School	No	Personal experience	Agriculture	No	NA	NA	NA	NA	NA	No	NA	NA	NA	NA	NA	Yes	Ag	Jun	0.6	1000	200	No	NA	NA	NA	NA	NA	NA	Unfavorable wheather	Tact/Visual	Yes	For subsequent sale	NA	12	polypropylene sacks	Do nothing	Rodents	No
44	Cabanaconde	Highland	Campina	4	2	551	Male	> 50	Married	2	Primary School	No	Personal experience	Agriculture	No	NA	NA	NA	NA	NA	No	NA	NA	NA	NA	NA	Yes	Ag	May	1.3	2000	200	No	NA	NA	NA	NA	NA	Rodents	Unfavorable wheather	Tact/Visual	Yes	Household consumption	NA	8	polypropylene sacks	Do nothing	Insect damage	No
45	Cabanaconde	Highland	Campina	4	2	551	Male	> 50	Married	2	Tertiary/University	No	Personal experience	Agriculture	No	NA	NA	NA	NA	NA	No	NA	NA	NA	NA	NA	Yes	Ag	May	2	1200	200	No	NA	NA	NA	NA	NA	NA	NA	NA	Yes	Household consumption	NA	4.5	polypropylene sacks, plastic drums	Do nothing	Insect damage	No
46	Cabanaconde	Highland	Campina	4	2	551	Male	> 50	Married	2	High School	No	Personal experience	Agriculture	No	NA	NA	NA	NA	NA	No	NA	NA	NA	NA	NA	Yes	Ag	May	1	2200	1000	No	NA	NA	NA	NA	NA	NA	Lack of drying space	NA	Yes	Household consumption	NA	8	polypropylene sacks, barrels	Do nothing	Rodents	No
47	Cabanaconde	Highland	Campina	4	2	551	Female	> 50	Married	2	Tertiary/University	No	Personal experience	Full time employee	Yes	Ag	May	0.02	15	15	No	NA	NA	NA	NA	NA	Yes	Ag	May	0.66	800	100	No	NA	NA	NA	NA	NA	Theft	Lack of drying space	Tact/Visual	Yes	Household consumption	NA	12	polypropylene sacks, plastic drums, Plastic buckets	Cats	Rodents	No
48	Cabanaconde	Highland	Campina	4	2	551	Male	> 50	Widow	3	Primary School	No	Personal experience	Agriculture	No	NA	NA	NA	NA	NA	No	NA	NA	NA	NA	NA	Yes	Ag Sep	May	1	NA	200	No	NA	NA	NA	NA	NA	Rodents	NA	Shaken grain sound	Yes	Household consumption	NA	12	polypropylene sacks	Cats	Rodents	No
49	Cabanaconde	Highland	Campina	4	2	551	Male	> 50	Widow	1	High School	No	Personal experience	Agriculture	No	NA	NA	NA	NA	NA	No	NA	NA	NA	NA	NA	Yes	Ag	May	1	1000	200	No	NA	NA	NA	NA	NA	Birds	Have not experienced major challenges during field drying	NA	Yes	Household consumption	NA	8	polypropylene sacks	Do nothing	Rodents	No
50	Cabanaconde	Highland	Campina	4	2	551	Male	41 - 50	Married	3	High School	No	Personal experience	Agriculture	No	NA	NA	NA	NA	NA	No	NA	NA	NA	NA	NA	Yes	Ag	May	2	1200	250	No	NA	NA	NA	NA	NA	NA	Have not experienced major challenges during field drying	NA	Yes	Household consumption	NA	12	polypropylene sacks	Do nothing	Insect damage	No
51	Cabanaconde	Highland	Campina	4	2	551	Male	> 50	Married	2	Tertiary/University	No	Personal experience	Agriculture	Yes	Ag	May	0.8	150	150	No	NA	NA	NA	NA	NA	Yes	Ag	May	1	1100	1100	No	NA	NA	NA	NA	NA	Birds	Unfavorable wheather	NA	Yes	Household consumption	NA	12	polypropylene sacks	Do nothing	Insect damage	No
52	Cabanaconde	Highland	Campina	4	2	551	Female	> 50	Single	4	High School	No	Personal experience	Agriculture	Yes	Ag Sep	May	0.8	200	200	No	NA	NA	NA	NA	NA	Yes	Ag	May	0.8	800	800	No	NA	NA	NA	NA	NA	Birds	NA	NA	Yes	Household consumption	NA	8	polypropylene sacks	Do nothing	Insect damage	No
53	Cabanaconde	Highland	Campina	4	2	551	Male	> 50	Single	2	Tertiary/University	No	Personal experience	Agriculture	No	NA	NA	NA	NA	NA	No	NA	NA	NA	NA	NA	Yes	Ag Sep	May	1.3	2800	200	No	NA	NA	NA	NA	NA	NA	NA	NA	Yes	Household consumption	NA	12	polypropylene sacks	Do nothing	Insect damage	No
54	Cabanaconde	Highland	Campina	4	2	551	Male	> 50	Married	2	Primary School	No	Personal experience	Agriculture	Yes	Ag	May	0.1	50	50	No	NA	NA	NA	NA	NA	No	NA	NA	NA	NA	NA	No	NA	NA	NA	NA	NA	Birds	NA	NA	Yes	Household consumption	NA	4.5	polypropylene sacks	Do nothing	NA	No
55	Cabanaconde	Highland	Campina	4	2	551	Female	31 - 40	Married	4	Primary School	No	Personal experience	Agriculture	Yes	Nov	Dic	1	300	300	No	NA	NA	NA	NA	NA	Yes	Ag	May	2	500	500	No	NA	NA	NA	NA	NA	NA	Unfavorable wheather	Grain bite	Yes	Household consumption	NA	8	polypropylene sacks	Do nothing	Rodents	No
56	Cabanaconde	Highland	Campina	4	2	551	Female	> 50	Single	2	Primary School	No	Personal experience	Agriculture	Yes	Sep	May	1	200	200	No	NA	NA	NA	NA	NA	Yes	Ag	May	0.6	400	400	No	NA	NA	NA	NA	NA	NA	Unfavorable wheather	NA	Yes	Household consumption	NA	8	polypropylene sacks	Do nothing	Rodents	No
57	Cabanaconde	Highland	Campina	4	2	551	Male	> 50	Divorced/Separated	3	Tertiary/University	No	Personal experience	Agriculture	No	NA	NA	NA	NA	NA	No	NA	NA	NA	NA	NA	Yes	Ag	May	1	3500	100	No	NA	NA	NA	NA	NA	NA	Lack of drying space	NA	Yes	For seed	NA	8	polypropylene sacks	Do nothing	Rodents	No
58	Cabanaconde	Highland	Campina	4	2	551	Male	> 50	Married	4	Tertiary/University	No	Personal experience	Agriculture	No	NA	NA	NA	NA	NA	No	NA	NA	NA	NA	NA	Yes	Ag	May	0.7	1100	200	No	NA	NA	NA	NA	NA	NA	NA	NA	Yes	Household consumption	NA	12	polypropylene sacks	Do nothing	Rodents	No
59	Cabanaconde	Highland	Campina	4	2	551	Male	> 50	Married	2	Basic/None Literacy	Yes	Extension agents	Agriculture	No	NA	NA	NA	NA	NA	No	NA	NA	NA	NA	NA	Yes	Ag	May	0.15	500	250	No	NA	NA	NA	NA	NA	Rodents	Unfavorable wheather	Tact/Visual	Yes	Household consumption	NA	12	Wood drawers	Insecticides	Insect damage	Yes
60	Cabanaconde	Highland	Campina	4	2	551	Female	18 - 30	Single	7	Tertiary/University	No	Personal experience	Agriculture	No	NA	NA	NA	NA	NA	No	NA	NA	NA	NA	NA	Yes	Jul Ag Sep	May	1	1800	1000	No	NA	NA	NA	NA	NA	Rodents	Lack of drying space	Tact/Visual	Yes	For subsequent sale	NA	12	barrels	Hermetic /low oxygen	Rodents	No
61	Cabanaconde	Highland	Campina	4	2	551	Female	> 50	Married	2	Basic/None Literacy	No	Personal experience	Agriculture	Yes	Sep	May	0.33	NA	50	No	NA	NA	NA	NA	NA	Yes	Ag	May	0.33	250	100	No	NA	NA	NA	NA	NA	Rodents	Have not experienced major challenges during field drying	NA	Yes	Household consumption	NA	8	polypropylene sacks	Do nothing	Insect damage	No
62	Cabanaconde	Highland	Campina	4	2	551	Male	> 50	Single	1	Primary School	No	Personal experience	Agriculture	Yes	Ag Sep	May	1	800	50	No	NA	NA	NA	NA	NA	Yes	Ag	May	1	2000	50	No	NA	NA	NA	NA	NA	NA	Have not experienced major challenges during field drying	NA	Yes	For subsequent sale	NA	12	polypropylene sacks	Do nothing	Insect damage	No
63	Cabanaconde	Highland	Campina	4	2	551	Male	41 - 50	Married	3	Primary School	No	Personal experience	Agriculture	No	NA	NA	NA	NA	NA	No	NA	NA	NA	NA	NA	Yes	Ag Sep	May	0.6	300	50	No	NA	NA	NA	NA	NA	Rodents	Unfavorable wheather	NA	Yes	Household consumption	NA	12	polypropylene sacks	Do nothing	Rodents	No
64	Cabanaconde	Highland	Campina	4	2	551	Female	> 50	Married	7	High School	No	Personal experience	Agriculture	No	NA	NA	NA	NA	NA	No	NA	NA	NA	NA	NA	Yes	Ag	May	1	1440	1440	No	NA	NA	NA	NA	NA	NA	NA	NA	Yes	For subsequent sale	NA	12	polypropylene sacks	Do nothing	Insect damage	No
65	Cabanaconde	Highland	Campina	4	2	551	Female	> 50	Married	2	High School	No	Personal experience	Agriculture	No	NA	NA	NA	NA	NA	No	NA	NA	NA	NA	NA	Yes	Ag	May	1	3000	3000	No	NA	NA	NA	NA	NA	NA	NA	NA	Yes	Household consumption	NA	12	polypropylene sacks	Do nothing	Insect damage	No
66	Cabanaconde	Highland	Campina	4	2	551	Male	> 50	Married	4	Primary School	No	Personal experience	Agriculture	Yes	Oct	Mar Abr May	5	5000	100	No	NA	NA	NA	NA	NA	No	NA	NA	NA	NA	NA	No	NA	NA	NA	NA	NA	Insects	Unfavorable wheather	Tact/Visual	Yes	Household consumption	NA	12	polypropylene sacks	Do nothing	Insect damage	No
67	Cabanaconde	Highland	Campina	4	2	551	Female	41 - 50	Single	3	Primary School	No	Personal experience	Agriculture	Yes	Ag	May	1	NA	30	No	NA	NA	NA	NA	NA	Yes	Ag	May	1	400	400	No	NA	NA	NA	NA	NA	Insects	Unfavorable wheather	NA	Yes	Household consumption	NA	4.5	polypropylene sacks	Do nothing	Insect damage	No
68	Cabanaconde	Highland	Campina	4	2	551	Male	41 - 50	Married	4	High School	No	Personal experience	Agriculture	Yes	Sep	May	0.2	200	200	No	NA	NA	NA	NA	NA	Yes	Sep	May	2	2000	2000	No	NA	NA	NA	NA	NA	NA	Unfavorable wheather	NA	Yes	Household consumption	NA	4.5	polypropylene sacks	Do nothing	Rodents	No
69	Cabanaconde	Highland	Campina	4	2	551	Male	> 50	Married	2	High School	No	Personal experience	Agriculture	No	NA	NA	NA	NA	NA	No	NA	NA	NA	NA	NA	Yes	Ag	May	0.7	1050	500	No	NA	NA	NA	NA	NA	NA	Lack of drying space	NA	Yes	Household consumption	NA	4.5	metal silos, Plastic buckets	Do nothing	Rodents	No
70	Cabanaconde	Highland	Campina	4	2	551	Male	> 50	Married	2	High School	No	Personal experience	Agriculture	No	NA	NA	NA	NA	NA	No	NA	NA	NA	NA	NA	Yes	Ag	May Jun	0.3	500	500	No	NA	NA	NA	NA	NA	Insects	Unfavorable wheather	Tact/Visual	Yes	For subsequent sale	NA	12	polypropylene sacks	Do nothing	NA	No
71	Cabanaconde	Highland	Campina	4	2	551	Male	> 50	Married	3	Tertiary/University	No	Personal experience	Agriculture	Yes	Ag	May Jun	0.07	25	25	No	NA	NA	NA	NA	NA	Yes	Ag Sep	May	2	4000	3500	No	NA	NA	NA	NA	NA	Birds	Unfavorable wheather	Tact/Visual	Yes	For subsequent sale	NA	12	barrels	Hermetic /low oxygen	Insect damage	No
72	Cabanaconde	Highland	Campina	4	2	551	Male	> 50	Married	2	High School	No	Personal experience	Commerce / own business	Yes	Ag Sep	Abr	0.15	240	11	No	NA	NA	NA	NA	NA	Yes	Ag	Abr May	0.66	1200	500	No	NA	NA	NA	NA	NA	Theft	Unfavorable wheather	Tact/Visual	Yes	For subsequent sale	NA	12		Cats	Rodents	No
73	Cabanaconde	Highland	Other than Campina	4	2	204	Female	> 50	Married	2	High School	Yes	NGOs	Agriculture	Yes	Ag	May	0.3	300	80	No	NA	NA	NA	NA	NA	Yes	Ag	May	0.3	800	100	No	NA	NA	NA	NA	NA	NA	Have not experienced major challenges during field drying	NA	Yes	Household consumption	NA	12	plastic drums	Do nothing	NA	No
74	Cabanaconde	Highland	Other than Campina	4	2	204	Male	> 50	Married	6	Tertiary/University	No	Personal experience	Agriculture	Yes	Nov	May	0.1	300	300	No	NA	NA	NA	NA	NA	Yes	Ag	May	1.6	2000	200	No	NA	NA	NA	NA	NA	Theft	NA	NA	Yes	Household consumption	NA	12	plastic drums, Paper sacks	Do nothing	Insect damage	No
75	Cabanaconde	Highland	Other than Campina	4	2	204	Male	> 50	Widow	2	Tertiary/University	No	Personal experience	Agriculture	No	NA	NA	NA	NA	NA	No	NA	NA	NA	NA	NA	Yes	Ag	May	0.6	300	150	No	NA	NA	NA	NA	NA	Rodents	Unfavorable wheather	Tact/Visual	Yes	Household consumption	NA	12	polypropylene sacks	Do nothing	Rodents	No
76	Cabanaconde	Highland	Other than Campina	4	2	204	Female	31 - 40	Married	6	Primary School	No	Personal experience	Agriculture	No	NA	NA	NA	NA	NA	No	NA	NA	NA	NA	NA	Yes	Ag	Jun	0.01	20	20	No	NA	NA	NA	NA	NA	Rodents	Unfavorable wheather	Tact/Visual	Yes	Household consumption	NA	12	polypropylene sacks	Do nothing	Insect damage	No
77	Cabanaconde	Highland	Other than Campina	4	2	204	Female	31 - 40	Married	6	High School	No	Personal experience	Agriculture	No	NA	NA	NA	NA	NA	No	NA	NA	NA	NA	NA	Yes	Ag	May	0.3	400	200	No	NA	NA	NA	NA	NA	NA	NA	NA	Yes	Household consumption	NA	12	clay pots	Do nothing	Insect damage	No
78	Cabanaconde	Highland	Other than Campina	4	2	204	Female	> 50	Married	4	High School	No	Personal experience	Agriculture	No	NA	NA	NA	NA	NA	No	NA	NA	NA	NA	NA	Yes	Ag	May	0.15	NA	10	No	NA	NA	NA	NA	NA	NA	NA	NA	Yes	Household consumption	NA	4.5	plastic drums	Do nothing	Insect damage	No
79	Cabanaconde	Highland	Other than Campina	4	2	204	Female	> 50	Divorced/Separated	5	High School	No	Personal experience	Commerce / own business	Yes	Ag	Abr May	0.33	500	500	No	NA	NA	NA	NA	NA	Yes	Ag	May	0.66	1000	175	No	NA	NA	NA	NA	NA	Birds	Unfavorable wheather	Tact/Visual	Yes	Household consumption	NA	12	polypropylene sacks	Do nothing	Insect damage	No
80	Cabanaconde	Highland	Other than Campina	4	2	204	Male	> 50	Married	4	High School	No	Personal experience	Agriculture	No	NA	NA	NA	NA	NA	No	NA	NA	NA	NA	NA	Yes	Ag	May Jun	1	5000	500	No	NA	NA	NA	NA	NA	Insects	Unfavorable wheather	Tact/Visual	Yes	For subsequent sale	NA	1.5	polypropylene sacks	Do nothing	Rodents	No
81	Cabanaconde	Highland	Other than Campina	4	2	204	Female	> 50	Married	5	High School	No	Personal experience	Agriculture	No	NA	NA	NA	NA	NA	No	NA	NA	NA	NA	NA	Yes	Ag	May	1	1200	300	No	NA	NA	NA	NA	NA	NA	NA	NA	Yes	Household consumption	NA	4.5	polypropylene sacks, Plastic buckets	Do nothing	Rodents	No
82	Cabanaconde	Highland	Other than Campina	4	2	204	Male	> 50	Married	8	High School	No	Personal experience	Agriculture	Yes	Oct	May	0.1	60	60	No	NA	NA	NA	NA	NA	Yes	Ag	May	0.35	500	300	No	NA	NA	NA	NA	NA	Fall to the ground	NA	NA	Yes	Household consumption	NA	4.5	polypropylene sacks	Insecticides	Insect damage	Yes
83	Cabanaconde	Highland	Other than Campina	4	2	204	Female	> 50	Married	7	High School	Yes	NGOs	Agriculture	Yes	Ag	May	0.07	50	50	No	NA	NA	NA	NA	NA	Yes	May	May	2	5000	300	No	NA	NA	NA	NA	NA	Birds	Unfavorable wheather	Tact/Visual	Yes	For subsequent sale	NA	12	polypropylene sacks, clay pots, metal pans	Botanicals	Insect damage	No
84	Cabanaconde	Highland	Other than Campina	4	2	204	Male	18 - 30	Married	4	Tertiary/University	No	Personal experience	Agriculture	Yes	Sep Oct	Abr May	2	1200	100	No	NA	NA	NA	NA	NA	Yes	Ag	May	8	8000	200	No	NA	NA	NA	NA	NA	NA	Unfavorable wheather	NA	Yes	For subsequent sale	NA	4.5	polypropylene sacks	Do nothing	Rodents	No
85	Cabanaconde	Highland	Other than Campina	4	2	204	Female	> 50	Married	3	High School	No	Personal experience	Agriculture	No	NA	NA	NA	NA	NA	No	NA	NA	NA	NA	NA	Yes	Ag	May	1.3	5000	500	No	NA	NA	NA	NA	NA	NA	NA	Tact/Visual	Yes	Household consumption	NA	12	plastic drums	Do nothing	NA	No
86	Cabanaconde	Highland	Other than Campina	4	2	204	Male	> 50	Married	4	Primary School	No	Personal experience	Agriculture	Yes	Oct	May	0.7	500	100	No	NA	NA	NA	NA	NA	Yes	Sep	May	0.7	2500	200	No	NA	NA	NA	NA	NA	NA	Have not experienced major challenges during field drying	NA	Yes	Household consumption	NA	12	plastic drums	Do nothing	Insect damage	No
87	Cabanaconde	Highland	Other than Campina	4	2	204	Male	> 50	Married	2	High School	No	Personal experience	Agriculture	No	NA	NA	NA	NA	NA	No	NA	NA	NA	NA	NA	Yes	Ag	May	2	2000	500	No	NA	NA	NA	NA	NA	Rodents	Unfavorable wheather	Tact/Visual	Yes	For subsequent sale	NA	12	polypropylene sacks	Botanicals	Insect damage	No
88	Camana	Lowland	Montes nuevos	4	17	116	Male	> 50	Married	4	High School	No	Personal experience	Rent agricultural land	No	NA	NA	NA	NA	NA	No	NA	NA	NA	NA	NA	No	NA	NA	NA	NA	NA	Yes	Oct Nov	Ag	3	2100	0	NA	Lack of drying space	Tact/Visual	No	NA	Insect issues	NA	polypropylene sacks	NA	NA	NA
89	Camana	Lowland	Montes nuevos	4	17	116	Male	> 50	Married	5	High School	No	Personal experience	Agriculture	No	NA	NA	NA	NA	NA	No	NA	NA	NA	NA	NA	No	NA	NA	NA	NA	NA	Yes	Abr	Ag	4	NA	300	Rodents	Unfavorable wheather	Tact/Visual	Yes	Household consumption	NA	4.5	polypropylene sacks	Insecticides	Insect damage	No
90	Camana	Lowland	Montes nuevos	4	17	116	Male	41 - 50	Married	4	Primary School	No	Personal experience	Agriculture	No	NA	NA	NA	NA	NA	No	NA	NA	NA	NA	NA	Yes	Abr	Ag	2	4000	0	Yes	Abr	Ag	2	3000	0	Molds	Unfavorable wheather	Tact/Visual	No	NA	Insect issues	NA	polypropylene sacks	NA	NA	NA
91	Camana	Lowland	Montes nuevos	4	17	116	Male	> 50	Widow	3	Primary School	No	Personal experience	Agriculture	No	NA	NA	NA	NA	NA	Yes	Ag	Mar	0.8	9000	9000	Yes	Mar	Jul	0.8	500	0	Yes	Mar	Jul	0.8	2500	100	Theft	Unfavorable wheather	Tact/Visual	Yes	For subsequent sale	NA	4.5	polypropylene sacks	Do nothing	Rodents	No
92	Camana	Lowland	Montes nuevos	4	17	116	Male	> 50	Married	3	High School	Yes	Other farmers	Agriculture	No	NA	NA	NA	NA	NA	No	NA	NA	NA	NA	NA	No	NA	NA	NA	NA	NA	Yes	Abr	Sep	2	3000	0	Molds	Unfavorable wheather	Shaken grain sound	No	NA	Immediate economic needs	NA	polypropylene sacks	NA	NA	NA
93	Camana	Lowland	Montes nuevos	4	17	116	Male	> 50	Married	5	Primary School	No	Personal experience	Agriculture	No	NA	NA	NA	NA	NA	No	NA	NA	NA	NA	NA	Yes	Abr	Ag	0.3	NA	0	Yes	Abr	Ag	0.3	NA	0	NA	Unfavorable wheather	NA	Yes	Household consumption	Not enough production	NA	plastic drums	NA	NA	NA
94	Camana	Lowland	Montes nuevos	4	17	116	Male	> 50	Married	2	Tertiary/University	No	Personal experience	Agriculture	No	NA	NA	NA	NA	NA	No	NA	NA	NA	NA	NA	Yes	Mar	Jun Jul	1.5	5000	0	Yes	Mar Abr	Jul Ag	6	8000	2000	Molds	Unfavorable wheather	Tact/Visual	Yes	For seed	NA	4.5		Do nothing	NA	No
95	Camana	Lowland	Montes nuevos	4	17	116	Male	> 50	Widow	3	Primary School	No	Personal experience	Agriculture	No	NA	NA	NA	NA	NA	No	NA	NA	NA	NA	NA	No	NA	NA	NA	NA	NA	Yes	Mar	Jul Ag	1.3	2800	30	Insects	NA	Tact/Visual	Yes	Household consumption	NA	4.5	plastic drums	Do nothing	Insect damage	No
96	Camana	Lowland	Montes nuevos	4	17	116	Female	> 50	Married	10	Primary School	No	Personal experience	Agriculture	No	NA	NA	NA	NA	NA	No	NA	NA	NA	NA	NA	No	NA	NA	NA	NA	NA	Yes	Abr May	Ag	1.4	1500	0	Rodents	Unfavorable wheather	Tact/Visual	No	NA	Immediate economic needs	NA	polypropylene sacks	NA	NA	NA
97	Camana	Lowland	Montes nuevos	4	17	116	Male	> 50	Married	4	Primary School	No	Personal experience	Agriculture	No	NA	NA	NA	NA	NA	No	NA	NA	NA	NA	NA	No	NA	NA	NA	NA	NA	Yes	Mar Abr	Ag	0.6	1000	0	Rodents	Unfavorable wheather	Tact/Visual	No	NA	Insect issues	NA		NA	NA	NA
98	Camana	Lowland	Montes nuevos	4	17	116	Female	> 50	Divorced/Separated	5	High School	No	Personal experience	Agriculture	No	NA	NA	NA	NA	NA	No	NA	NA	NA	NA	NA	No	NA	NA	NA	NA	NA	Yes	Mar	Jul Ag	3	8000	0	NA	Unfavorable wheather	Tact/Visual	Yes	Household consumption	NA	12	polypropylene sacks	Do nothing	Insect damage	No
99	Camana	Lowland	Montes nuevos	4	17	116	Male	> 50	Married	4	High School	Yes	Other farmers	Agriculture	No	NA	NA	NA	NA	NA	Yes	Ag Oct	Mar	1.75	25000	2000	Yes	Mar	Jun Jul	1	1000	0	Yes	Mar	Jun Jul	1	1500	200	NA	Unfavorable wheather	Grain bite	Yes	Household consumption	NA	12	polypropylene sacks, plastic drums	Do nothing	Insect damage	No
100	Camana	Lowland	Montes nuevos	4	17	116	Male	> 50	Married	4	Tertiary/University	Yes	Agri-store soecialists	Commerce / own business	No	NA	NA	NA	NA	NA	No	NA	NA	NA	NA	NA	Yes	Mar	Ag	1.3	NA	0	Yes	Mar	Ag	1.3	2000	0	Molds	Unfavorable wheather	NA	Yes	For subsequent sale	NA	1.5	polypropylene sacks	Hermetic /low oxygen	Insect damage	Yes
101	Camana	Lowland	Pampata	4	17	47	Female	31 - 40	Married	5	High School	Yes	Other farmers	Commerce / own business	No	NA	NA	NA	NA	NA	No	NA	NA	NA	NA	NA	Yes	Abr May	Sep Oct	1	2000	0	Yes	Abr May	Sep Oct	1	1800	100	Birds	Unfavorable wheather	Tact/Visual	No	NA	Immediate economic needs	NA	polypropylene sacks	NA	NA	NA
102	Camana	Lowland	Pampata	4	17	47	Male	31 - 40	Married	2	High School	No	Personal experience	Agriculture	No	NA	NA	NA	NA	NA	No	NA	NA	NA	NA	NA	No	NA	NA	NA	NA	NA	Yes	May	Oct Nov	3.5	4500	0	Insects	Unfavorable wheather	Tact/Visual	No	NA	Immediate economic needs	NA		NA	NA	NA
103	Camana	Lowland	Pampata	4	17	47	Male	> 50	Married	4	High School	No	Personal experience	Agriculture	No	NA	NA	NA	NA	NA	Yes	Nov	May	1.5	17000	17	Yes	May	Oct	0.5	NA	0	Yes	May	Nov	1	2300	0	Birds	NA	Tact/Visual	Yes	Household consumption	NA	1.5	polypropylene sacks	Do nothing	Insect damage	No
104	Camana	Lowland	Pampata	4	17	47	Female	> 50	Widow	5	Primary School	Yes	Extension agents	Agriculture	No	NA	NA	NA	NA	NA	Yes	Dic	May	1.5	NA	NA	Yes	Jun	Nov	0.3	NA	0	Yes	May	Nov	1.5	5000	10	NA	NA	Tact/Visual	Yes	Household consumption	NA	1.5	polypropylene sacks	Insecticides	Insect damage	Yes
105	Camana	Lowland	Pampata	4	17	47	Female	41 - 50	Single	3	Basic/None Literacy	No	Personal experience	Agriculture	No	NA	NA	NA	NA	NA	No	NA	NA	NA	NA	NA	No	NA	NA	NA	NA	NA	Yes	Mar	Mar	0.3	500	0	NA	Unfavorable wheather	Tact/Visual	No	NA	NA	NA	polypropylene sacks	NA	NA	NA
106	Camana	Lowland	Pampata	4	17	47	Female	41 - 50	Widow	2	High School	No	Personal experience	Agriculture	No	NA	NA	NA	NA	NA	No	NA	NA	NA	NA	NA	No	NA	NA	NA	NA	NA	Yes	Mar	Jul	3	3900	0	Theft	Unfavorable wheather	Tact/Visual	No	NA	Immediate economic needs	NA	polypropylene sacks	NA	NA	NA
107	Camana	Lowland	Pampata	4	17	47	Male	41 - 50	Single	1	Primary School	No	Personal experience	Agriculture	No	NA	NA	NA	NA	NA	Yes	Ag	Feb	1	15000	0	Yes	Abr	Jul Ag	0.3	700	0	Yes	Mar Abr	Jul Ag	0.7	1000	100	Insects	NA	Tact/Visual	Yes	Household consumption	NA	8	polypropylene sacks	Do nothing	Insect damage	No
108	Camana	Lowland	Pampata	4	17	47	Male	> 50	Single	5	High School	No	Personal experience	Agriculture	No	NA	NA	NA	NA	NA	Yes	Dic	Jun Jul	5	NA	NA	No	NA	NA	NA	NA	NA	No	NA	NA	NA	NA	NA	NA	NA	NA	Yes	Household consumption	NA	4.5	polypropylene sacks	Do nothing	Insect damage	No
109	Camana	Lowland	Pampata	4	17	47	Male	> 50	Married	2	Primary School	No	Personal experience	Agriculture	No	NA	NA	NA	NA	NA	Yes	Oct Nov	Feb Mar	1	13500	10000	No	NA	NA	NA	NA	NA	Yes	May	Jul	1	1700	200	Rodents	Unfavorable wheather	Moisture meter	No	NA	Not enough production	NA	polypropylene sacks	NA	NA	NA
110	Camana	Lowland	Pampata	4	17	47	Female	18 - 30	Single	2	High School	No	Personal experience	Agriculture	No	NA	NA	NA	NA	NA	Yes	Oct Nov	Mar Abr	2	30000	10000	No	NA	NA	NA	NA	NA	Yes	May	Ag	2	4000	0	Insects	Unfavorable wheather	Tact/Visual	No	NA	Not enough production	NA	polypropylene sacks	NA	NA	NA
111	Camana	Lowland	Pampata	4	17	47	Female	> 50	Divorced/Separated	3	High School	Yes	Agri-store soecialists	Commerce / own business	No	NA	NA	NA	NA	NA	Yes	Oct Nov	Mar Abr	0.33	5000	400	Yes	May Jun	Ag Sep	0.5	400	400	Yes	May Jun	Ag Sep	0.5	NA	25	Rodents	Unfavorable wheather	Tact/Visual	Yes	Household consumption	NA	1.5	polypropylene sacks	Do nothing	Quality reduction	No
112	Camana	Lowland	Pampata	4	17	47	Male	> 50	Married	4	Tertiary/University	Yes	Agri-store soecialists	Full time employee	No	NA	NA	NA	NA	NA	Yes	Nov	Mar	3.3	40000	0	Yes	Abr May	Jul Ag	1	1200	0	Yes	Mar Abr	Jul	3.3	6000	40	Fall to the ground	Unfavorable wheather	Tact/Visual	Yes	Household consumption	NA	12	polypropylene sacks	Do nothing	Insect damage	No
113	Camana	Lowland	El Medio	4	17	290	Male	> 50	Married	3	High School	No	Personal experience	Agriculture	No	NA	NA	NA	NA	NA	Yes	Jul Ag	Feb Mar	1.7	NA	16000	Yes	Mar	Jul Ag	1	NA	0	Yes	Mar Abr	Jul Ag	1	2100	30	NA	Unfavorable wheather	Tact/Visual	Yes	Household consumption	NA	1.5	polypropylene sacks, Plastic sack - fertilizer	Do nothing	Insect damage	No
114	Camana	Lowland	El Medio	4	17	290	Male	> 50	Married	6	High School	No	Personal experience	Agriculture	No	NA	NA	NA	NA	NA	Yes	Sep Oct	Feb Mar	1.3	20000	400	No	NA	NA	NA	NA	NA	Yes	Abr	Jul Ag	1.3	1800	20	Theft	Unfavorable wheather	Tact/Visual	No	NA	Insect issues	NA		NA	NA	NA
115	Camana	Lowland	El Medio	4	17	290	Male	> 50	Divorced/Separated	4	High School	No	Personal experience	Agriculture	No	NA	NA	NA	NA	NA	Yes	Nov	May	0.2	2500	100	No	NA	NA	NA	NA	NA	No	NA	NA	NA	NA	NA	NA	NA	NA	Yes	Household consumption	NA	1.5	polypropylene sacks	Do nothing	NA	No
116	Camana	Lowland	El Medio	4	17	290	Male	> 50	Divorced/Separated	2	High School	No	Personal experience	Agriculture	No	NA	NA	NA	NA	NA	Yes	Nov	Mar	1.1	NA	150	Yes	Mar	Ag	1.3	1200	0	Yes	Mar	Ag	1.3	NA	15	Molds	Unfavorable wheather	Tact/Visual	No	NA	Not enough production	NA	polypropylene sacks	NA	NA	NA
117	Camana	Lowland	El Medio	4	17	290	Male	> 50	Single	1	High School	Yes	Agri-store soecialists	Agriculture	No	NA	NA	NA	NA	NA	No	NA	NA	NA	NA	NA	Yes	Abr	Ag	7	7000	0	Yes	Abr	Ag	7	14000	0	Theft	Unfavorable wheather	Tact/Visual	No	NA	Immediate economic needs	NA	polypropylene sacks	NA	NA	NA
118	Camana	Lowland	El Medio	4	17	290	Male	> 50	Married	3	Tertiary/University	No	Personal experience	Retirement pension	No	NA	NA	NA	NA	NA	No	NA	NA	NA	NA	NA	No	NA	NA	NA	NA	NA	No	NA	NA	NA	NA	NA	NA	NA	NA	No	NA	NA	NA		NA	NA	NA
119	Camana	Lowland	El Medio	4	17	290	Male	> 50	Married	4	High School	No	Personal experience	Agriculture	No	NA	NA	NA	NA	NA	No	NA	NA	NA	NA	NA	No	NA	NA	NA	NA	NA	Yes	Mar	Jul Ag	3	9000	0	NA	Unfavorable wheather	Tact/Visual	Yes	Household consumption	NA	4.5		Insecticides	Insect damage	No
120	Camana	Lowland	El Medio	4	17	290	Male	> 50	Married	6	High School	No	Personal experience	Agriculture	No	NA	NA	NA	NA	NA	Yes	Oct	Feb	1	14000	0	No	NA	NA	NA	NA	NA	Yes	Mar	Jul Ag	1	2200	50	NA	Unfavorable wheather	Tact/Visual	Yes	Household consumption	NA	4.5	polypropylene sacks	Do nothing	Molds	No
121	Camana	Lowland	El Medio	4	17	290	Male	> 50	Married	4	High School	No	Personal experience	Agriculture	No	NA	NA	NA	NA	NA	Yes	Jul	Mar	3	36000	15000	No	NA	NA	NA	NA	NA	Yes	Abr	Jul	3	6000	0	NA	Unfavorable wheather	Tact/Visual	No	NA	Immediate economic needs	NA	polypropylene sacks	NA	NA	NA
122	Camana	Lowland	El Medio	4	17	290	Male	> 50	Married	7	Primary School	No	Personal experience	Agriculture	No	NA	NA	NA	NA	NA	Yes	Oct	Mar	0.7	9000	0	No	NA	NA	NA	NA	NA	Yes	Mar	Jul Ag	0.6	1200	0	Rodents	Unfavorable wheather	Moisture meter	No	NA	Not enough production	NA	polypropylene sacks	NA	NA	NA
123	Camana	Lowland	El Medio	4	17	290	Female	> 50	Widow	6	Primary School	No	Personal experience	Commerce / own business	No	NA	NA	NA	NA	NA	Yes	Sep	Feb Mar	0.66	9000	1000	Yes	Mar Abr	Ag Sep	0.66	1500	1000	Yes	Mar Abr	Ag Sep	0.66	1500	0	Fall to the ground	Unfavorable wheather	Tact/Visual	Yes	Household consumption	NA	12		Do nothing	Insect damage	No
124	Camana	Lowland	El Medio	4	17	290	Male	18 - 30	Single	1	Tertiary/University	No	Personal experience	Full time employee	No	NA	NA	NA	NA	NA	Yes	Sep	Feb	0.5	7500	7500	No	NA	NA	NA	NA	NA	No	NA	NA	NA	NA	NA	NA	Unfavorable wheather	NA	Yes	For subsequent sale	NA	8	polypropylene sacks	Insecticides	Insect damage	Yes
125	Camana	Lowland	El Medio	4	17	290	Male	> 50	Married	2	High School	Yes	Other farmers	Agriculture	No	NA	NA	NA	NA	NA	Yes	Oct	Mar	0.75	11000	0	Yes	Abr	Jul	0.75	2500	0	Yes	Abr	Jul	0.75	1800	0	NA	Unfavorable wheather	Tact/Visual	Yes	Household consumption	NA	8	polypropylene sacks	Do nothing	NA	No
126	Camana	Lowland	Characta	4	17	66	Male	> 50	Single	2	High School	No	Personal experience	Agriculture	No	NA	NA	NA	NA	NA	Yes	Oct Nov	May	12	NA	1000	Yes	May Jun	Nov Dic	3	4000	0	Yes	May	Nov Dic	10	10000	30	Theft	Unfavorable wheather	Tact/Visual	Yes	Household consumption	NA	4.5	polypropylene sacks, Plastic sack - fertilizer	Insecticides	Insect damage	Yes
127	Camana	Lowland	Characta	4	17	66	Male	41 - 50	Married	3	High School	Yes	Other farmers	Rent agricultural land	No	NA	NA	NA	NA	NA	Yes	Nov Dic	Feb Mar	5	NA	300	Yes	May Jun	Sep	5	NA	0	Yes	May Jun	Jul Ag Sep	5	4000	0	Rodents	NA	Tact/Visual	Yes	Household consumption	NA	4.5	polypropylene sacks	Insecticides	Insect damage	Yes
128	Camana	Lowland	Characta	4	17	66	Female	41 - 50	Single	5	High School	No	Personal experience	NA	No	NA	NA	NA	NA	NA	No	NA	NA	NA	NA	NA	No	NA	NA	NA	NA	NA	No	NA	NA	NA	NA	NA	Birds	NA	Tact/Visual	No	NA	Immediate economic needs	NA	polypropylene sacks	NA	NA	NA
129	Camana	Lowland	Characta	4	17	66	Male	> 50	Divorced/Separated	1	High School	Yes	Other farmers	Agriculture	No	NA	NA	NA	NA	NA	Yes	Sep	Mar	2	27000	15000	No	NA	NA	NA	NA	NA	Yes	Abr	Jul	2	3000	40	NA	NA	Tact/Visual	Yes	Household consumption	NA	1.5	polypropylene sacks	Do nothing	NA	No
130	Camana	Lowland	Characta	4	17	66	Male	> 50	Married	2	Primary School	No	Personal experience	Agriculture	No	NA	NA	NA	NA	NA	Yes	Oct	Mar Abr	0.6	NA	100	No	NA	NA	NA	NA	NA	Yes	Mar	Jul	0.6	NA	0	Molds	Unfavorable wheather	Tact/Visual	No	NA	Immediate economic needs	NA	polypropylene sacks	NA	NA	NA
131	Camana	Lowland	Characta	4	17	66	Male	> 50	Widow	1	Primary School	No	Personal experience	Agriculture	No	NA	NA	NA	NA	NA	Yes	Sep Oct	En Feb	3	36000	24000	Yes	Mar Abr May	Jun Jul	3	3000	0	Yes	Mar	Jul	3	6300	50	Insects	Unfavorable wheather	Tact/Visual	No	NA	Immediate economic needs	NA	polypropylene sacks	NA	NA	NA
132	Camana	Lowland	Characta	4	17	66	Female	> 50	Married	4	Basic/None Literacy	No	Personal experience	Agriculture	No	NA	NA	NA	NA	NA	No	NA	NA	NA	NA	NA	No	NA	NA	NA	NA	NA	Yes	May	Oct	3	10000	20	NA	NA	NA	Yes	Household consumption	NA	1.5	polypropylene sacks	Do nothing	Molds	No
133	Camana	Lowland	Characta	4	17	66	Female	> 50	Single	1	Primary School	No	Personal experience	Agriculture	No	NA	NA	NA	NA	NA	No	NA	NA	NA	NA	NA	No	NA	NA	NA	NA	NA	Yes	Abr May	Sep	1	1300	0	NA	NA	Tact/Visual	No	NA	Immediate economic needs	NA	polypropylene sacks	NA	NA	NA
134	Camana	Lowland	Characta	4	17	66	Female	> 50	Married	3	High School	No	Personal experience	Agriculture	No	NA	NA	NA	NA	NA	Yes	Nov	Abr	6	75000	30000	No	NA	NA	NA	NA	NA	Yes	Abr May	Ag	6	9000	3000	Rodents	Unfavorable wheather	Moisture meter	Yes	For subsequent sale	NA	4.5	polypropylene sacks	Do nothing	Insect damage	No
135	Camana	Lowland	Characta	4	17	66	Female	18 - 30	Single	3	Tertiary/University	No	Personal experience	Agriculture	No	NA	NA	NA	NA	NA	No	NA	NA	NA	NA	NA	No	NA	NA	NA	NA	NA	Yes	Mar	Ag	1.3	5000	200	NA	Unfavorable wheather	Tact/Visual	Yes	Household consumption	NA	4.5	polypropylene sacks	Do nothing	Insect damage	No
136	Camana	Lowland	Characta	4	17	66	Female	> 50	Widow	4	Primary School	Yes	Other farmers	Agriculture	No	NA	NA	NA	NA	NA	Yes	Nov	Mar	1	15000	0	Yes	Mar	Jul	1	1000	0	Yes	Mar	Jul	1	1500	0	Rodents	NA	Tact/Visual	No	NA	Immediate economic needs	NA	polypropylene sacks	NA	NA	NA
137	Camana	Lowland	Characta	4	17	66	Male	18 - 30	Single	6	Tertiary/University	No	Personal experience	Agriculture	No	NA	NA	NA	NA	NA	Yes	Oct Nov Dic	Mar	1	15000	0	Yes	Mar	Jul Ag	0.5	1000	0	Yes	Mar	Jul Ag	0.5	800	0	Fall to the ground	Dust contamination	Tact/Visual	No	NA	Immediate economic needs	NA	polypropylene sacks	NA	NA	NA
138	Camana	Lowland	El Molino	4	17	309	Male	> 50	Married	5	High School	No	Personal experience	Agriculture	No	NA	NA	NA	NA	NA	No	NA	NA	NA	NA	NA	Yes	Mar Abr	Jul	5	NA	0	Yes	Mar Abr	Jul	5	5000	0	Theft	Unfavorable wheather	Tact/Visual	No	NA	Insect issues	NA	polypropylene sacks	NA	NA	NA
139	Camana	Lowland	El Molino	4	17	309	Male	> 50	Divorced/Separated	5	High School	No	Personal experience	Agriculture	No	NA	NA	NA	NA	NA	No	NA	NA	NA	NA	NA	Yes	Mar Abr	Jun Jul Ag	3.5	11000	700	Yes	Mar Abr	Jun Jul Ag	3.5	7700	4000	NA	Unfavorable wheather	Tact/Visual	Yes	For subsequent sale	NA	12	polypropylene sacks	Insecticides	Insect damage	Yes
140	Camana	Lowland	El Molino	4	17	309	Male	> 50	Married	4	High School	Yes	Extension agents	Agriculture	No	NA	NA	NA	NA	NA	Yes	Ag	Feb Mar	3	45000	20000	Yes	Mar	Jul Ag	1.5	3000	0	Yes	Mar	Jul	1.5	5000	0	NA	Unfavorable wheather	Moisture meter	Yes	For subsequent sale	NA	4.5		Insecticides	NA	No
141	Camana	Lowland	El Molino	4	17	309	Male	> 50	Married	6	Primary School	No	Personal experience	Agriculture	No	NA	NA	NA	NA	NA	No	NA	NA	NA	NA	NA	No	NA	NA	NA	NA	NA	Yes	Mar Abr May Jun	Jul Ag Sep Oct	15	31500	7000	Insects	Unfavorable wheather	Tact/Visual	Yes	For subsequent sale	NA	8	polypropylene sacks	Insecticides	Insect damage	Yes
142	Camana	Lowland	El Molino	4	17	309	Male	> 50	Married	5	High School	No	Personal experience	Agriculture	No	NA	NA	NA	NA	NA	No	NA	NA	NA	NA	NA	Yes	Mar	Jul Ag	1	3500	0	Yes	Mar	Jul Ag	1	2000	0	Molds	Unfavorable wheather	Tact/Visual	No	NA	Insect issues	NA	polypropylene sacks	NA	NA	NA
143	Camana	Lowland	El Molino	4	17	309	Male	41 - 50	Married	4	High School	No	Personal experience	Agriculture	No	NA	NA	NA	NA	NA	Yes	Nov	Mar	2	24000	10000	No	NA	NA	NA	NA	NA	No	NA	NA	NA	NA	NA	NA	Unfavorable wheather	NA	Yes	For subsequent sale	NA	4.5	polypropylene sacks	Do nothing	Rodents	Yes
144	Camana	Lowland	El Molino	4	17	309	Male	> 50	Married	4	Primary School	No	Personal experience	Agriculture	No	NA	NA	NA	NA	NA	No	NA	NA	NA	NA	NA	No	NA	NA	NA	NA	NA	Yes	Mar	Jul Ag	0.6	1000	0	NA	Unfavorable wheather	Tact/Visual	Yes	Household consumption	NA	1.5	polypropylene sacks	Insecticides	Insect damage	No
145	Camana	Lowland	El Molino	4	17	309	Male	> 50	Married	5	High School	No	Personal experience	Agriculture	No	NA	NA	NA	NA	NA	Yes	Oct	Mar	1	NA	200	No	NA	NA	NA	NA	NA	Yes	Mar	Jul	1	NA	70	Molds	Unfavorable wheather	NA	Yes	Household consumption	NA	4.5	polypropylene sacks	Do nothing	NA	No
146	Camana	Lowland	El Molino	4	17	309	Male	41 - 50	Married	3	Primary School	No	Personal experience	Agriculture	No	NA	NA	NA	NA	NA	Yes	Oct	Mar	4.5	70000	15000	Yes	Mar	Jul	2.5	NA	0	Yes	Mar	Ag	2.5	4000	30	Birds	Unfavorable wheather	NA	No	NA	Immediate economic needs	NA	polypropylene sacks	NA	NA	NA
147	Camana	Lowland	El Molino	4	17	309	Female	31 - 40	Married	4	High School	No	Personal experience	Agriculture	No	NA	NA	NA	NA	NA	Yes	Sep Oct	Feb Mar	1	14500	7000	No	NA	NA	NA	NA	NA	Yes	Mar	Ag	1	2000	50	Molds	Unfavorable wheather	Moisture meter	Yes	For subsequent sale	NA	4.5	polypropylene sacks	Do nothing	Rodents	No
148	Camana	Lowland	El Molino	4	17	309	Male	31 - 40	Married	6	High School	Yes	Agri-store soecialists	Agriculture	No	NA	NA	NA	NA	NA	Yes	Oct Nov	Feb Mar	2	25000	0	Yes	Mar	Jul	0.5	600	0	Yes	Mar	Jul	1	1800	1000	NA	Unfavorable wheather	Grain bite	Yes	Household consumption	NA	4.5	polypropylene sacks, plastic drums	Insecticides	Insect damage	Yes
149	Camana	Lowland	El Molino	4	17	309	Male	> 50	Married	6	High School	No	Personal experience	Agriculture	No	NA	NA	NA	NA	NA	Yes	Oct	Feb	1	15000	1500	Yes	Mar	Jul	1	800	200	Yes	Mar	Jul	1	1000	100	NA	Unfavorable wheather	Tact/Visual	Yes	Household consumption	NA	4.5	polypropylene sacks, Plastic sack - fertilizer	Do nothing	Insect damage	No
150	Camana	Lowland	La Gamero	4	17	299	Male	> 50	Married	5	Tertiary/University	No	Personal experience	Agriculture	No	NA	NA	NA	NA	NA	Yes	Nov	Feb Mar	4	72000	0	Yes	Feb	Jul Ag	1.4	3000	0	Yes	Abr May	Jul Ag	4	9600	4000	NA	Unfavorable wheather	Tact/Visual	Yes	For subsequent sale	NA	4.5	polypropylene sacks	Insecticides	Insect damage	Yes
151	Camana	Lowland	La Gamero	4	17	299	Male	> 50	Married	3	High School	No	Personal experience	Commerce / own business	No	NA	NA	NA	NA	NA	Yes	Oct	Mar	5	NA	NA	No	NA	NA	NA	NA	NA	No	NA	NA	NA	NA	NA	Insects	Unfavorable wheather	Tact/Visual	No	NA	Insect issues	NA		NA	NA	NA
152	Camana	Lowland	La Gamero	4	17	299	Male	> 50	Married	4	Tertiary/University	Yes	Other farmers	Agriculture	No	NA	NA	NA	NA	NA	Yes	Ag Oct	Feb Mar	2	24000	0	No	NA	NA	NA	NA	NA	Yes	Mar	Jul Ag	2	4000	0	Birds	Unfavorable wheather	Moisture meter	No	NA	Immediate economic needs	NA	polypropylene sacks	NA	NA	NA
153	Camana	Lowland	La Gamero	4	17	299	Male	> 50	Divorced/Separated	1	Tertiary/University	No	Personal experience	Agriculture	No	NA	NA	NA	NA	NA	No	NA	NA	NA	NA	NA	No	NA	NA	NA	NA	NA	Yes	Mar	Sep	2	6000	100	NA	Unfavorable wheather	Tact/Visual	Yes	Household consumption	NA	4.5	polypropylene sacks	Do nothing	NA	No
154	Camana	Lowland	La Gamero	4	17	299	Male	> 50	Married	3	High School	No	Personal experience	Agriculture	No	NA	NA	NA	NA	NA	Yes	Oct	Mar	0.6	8000	0	No	NA	NA	NA	NA	NA	Yes	Mar	Jul	0.6	1000	200	NA	Unfavorable wheather	Tact/Visual	Yes	For seed	NA	4.5	polypropylene sacks	Do nothing	Rodents	No
155	Camana	Lowland	La Gamero	4	17	299	Male	> 50	Married	5	High School	No	Personal experience	Agriculture	No	NA	NA	NA	NA	NA	No	NA	NA	NA	NA	NA	No	NA	NA	NA	NA	NA	Yes	Mar	Jul	0.6	1400	50	NA	Unfavorable wheather	Tact/Visual	Yes	Household consumption	NA	12	polypropylene sacks	Insecticides	NA	Yes
156	Camana	Lowland	La Gamero	4	17	299	Male	> 50	Married	2	High School	No	Personal experience	Agriculture	No	NA	NA	NA	NA	NA	Yes	Oct	Mar Abr	3.3	40000	0	No	NA	NA	NA	NA	NA	Yes	Mar	Ag	3.3	7000	0	Birds	Unfavorable wheather	Grain bite	Yes	Household consumption	NA	4.5	polypropylene sacks	Do nothing	Insect damage	No
157	Camana	Lowland	La Gamero	4	17	299	Female	> 50	Single	4	Primary School	No	Personal experience	Agriculture	No	NA	NA	NA	NA	NA	No	NA	NA	NA	NA	NA	No	NA	NA	NA	NA	NA	Yes	Mar	Jul	0.15	400	400	Theft	NA	Tact/Visual	Yes	Household consumption	NA	1.5	polypropylene sacks	Insecticides	Insect damage	Yes
158	Camana	Lowland	La Gamero	4	17	299	Male	> 50	Widow	1	High School	No	Personal experience	Agriculture	No	NA	NA	NA	NA	NA	Yes	Nov	Abr	3	36000	0	No	NA	NA	NA	NA	NA	Yes	Mar Abr	Ag	3	6000	0	Birds	Unfavorable wheather	Tact/Visual	No	NA	Immediate economic needs	NA		NA	NA	NA
159	Camana	Lowland	La Gamero	4	17	299	Male	> 50	Married	3	High School	No	Personal experience	Agriculture	No	NA	NA	NA	NA	NA	Yes	Oct Nov	Mar	1	13000	0	No	NA	NA	NA	NA	NA	Yes	Abr	Jul Ag	1	1800	0	Molds	Unfavorable wheather	Tact/Visual	No	NA	Immediate economic needs	NA		NA	NA	NA
160	Camana	Lowland	La Gamero	4	17	299	Male	> 50	Single	5	Primary School	Yes	Media (radio, TV, etc.)	Agriculture	No	NA	NA	NA	NA	NA	Yes	Nov	Mar	4	48000	1000	No	NA	NA	NA	NA	NA	Yes	Abr	Ag Sep	4	7200	500	NA	Unfavorable wheather	Tact/Visual	Yes	Household consumption	NA	8	polypropylene sacks, plastic drums	Do nothing	Rodents	No
161	Camana	Lowland	La Gamero	4	17	299	Male	> 50	Single	3	Basic/None Literacy	No	Personal experience	Agriculture	No	NA	NA	NA	NA	NA	Yes	Sep Oct Nov	Mar	0.8	12000	0	No	NA	NA	NA	NA	NA	Yes	Mar	Jul Ag	0.8	1600	0	Fall to the ground	Unfavorable wheather	Tact/Visual	No	NA	Immediate economic needs	NA		NA	NA	NA
162	Camana	Lowland	El Cuzco	4	17	266	Female	> 50	Married	8	Primary School	No	Personal experience	Agriculture	No	NA	NA	NA	NA	NA	Yes	Oct	Feb	1	15000	0	Yes	Abr	Ag	1	3000	0	Yes	Mar	Ag	1	800	0	NA	Unfavorable wheather	Tact/Visual	No	NA	Immediate economic needs	NA	polypropylene sacks	NA	NA	NA
163	Camana	Lowland	El Cuzco	4	17	266	Male	> 50	Married	8	High School	No	Personal experience	Agriculture	No	NA	NA	NA	NA	NA	Yes	Oct Nov	Mar	1.33	14000	0	Yes	Mar	Jul	1.3	2000	0	Yes	Ag	Jul	1.3	NA	150	Insects	Unfavorable wheather	Tact/Visual	No	NA	Immediate economic needs	NA	polypropylene sacks	NA	NA	NA
164	Camana	Lowland	El Cuzco	4	17	266	Male	> 50	Divorced/Separated	4	Tertiary/University	Yes	Other farmers	Agriculture	No	NA	NA	NA	NA	NA	Yes	Nov	Feb	0.3	5000	5000	Yes	Mar	Jul Ag	0.3	400	0	Yes	Mar	Jul Ag	0.3	600	600	NA	NA	Moisture meter	Yes	For subsequent sale	NA	4.5		Do nothing	Insect damage	No
165	Camana	Lowland	El Cuzco	4	17	266	Female	> 50	Married	6	High School	Yes	Other farmers	Agriculture	No	NA	NA	NA	NA	NA	Yes	Oct Nov	Mar	1	12000	12000	No	NA	NA	NA	NA	NA	No	NA	NA	NA	NA	NA	NA	NA	NA	No	NA	Immediate economic needs	NA	polypropylene sacks	NA	NA	NA
166	Camana	Lowland	El Cuzco	4	17	266	Male	> 50	Married	4	High School	No	Personal experience	Agriculture	No	NA	NA	NA	NA	NA	No	NA	NA	NA	NA	NA	Yes	Mar	Jul Ag	1.6	8000	0	Yes	Mar	Jul Ag	1.6	1000	50	Molds	Unfavorable wheather	Tact/Visual	Yes	Household consumption	NA	12	polypropylene sacks	Do nothing	Insect damage	No
167	Camana	Lowland	El Cuzco	4	17	266	Male	> 50	Married	4	High School	No	Personal experience	Agriculture	No	NA	NA	NA	NA	NA	No	NA	NA	NA	NA	NA	No	NA	NA	NA	NA	NA	Yes	Abr	Ag	3	3500	0	Theft	Unfavorable wheather	Tact/Visual	No	NA	Immediate economic needs	NA	polypropylene sacks	NA	NA	NA
168	Camana	Lowland	El Cuzco	4	17	266	Male	31 - 40	Single	3	High School	No	Personal experience	Agriculture	No	NA	NA	NA	NA	NA	Yes	Nov	Mar	10	140000	10000	Yes	Mar Abr	Mar	3	3000	0	Yes	Abr	Ag Sep	7	17500	0	NA	NA	Tact/Visual	Yes	Household consumption	NA	1.5	polypropylene sacks	Do nothing	Rodents	No
169	Camana	Lowland	El Cuzco	4	17	266	Male	31 - 40	Single	5	Tertiary/University	No	Personal experience	Agriculture	No	NA	NA	NA	NA	NA	Yes	Oct Nov	Mar	50	700000	500000	No	NA	NA	NA	NA	NA	No	NA	NA	NA	NA	NA	NA	NA	NA	Yes	For subsequent sale	NA	4.5	polypropylene sacks	Do nothing	Theft	No
170	Camana	Lowland	El Cuzco	4	17	266	Male	31 - 40	Single	4	High School	Yes	Agri-store soecialists	Agriculture	No	NA	NA	NA	NA	NA	Yes	Oct	Mar	0.6	9000	8000	No	NA	NA	NA	NA	NA	Yes	Abr	Jul	0.6	1200	1200	Rodents	Unfavorable wheather	Tact/Visual	Yes	For subsequent sale	NA	4.5	polypropylene sacks	Insecticides	Insect damage	Yes
171	Camana	Lowland	El Cuzco	4	17	266	Female	> 50	Married	5	Primary School	No	Personal experience	Agriculture	No	NA	NA	NA	NA	NA	Yes	Oct	Mar	1.6	22000	0	No	NA	NA	NA	NA	NA	Yes	Abr	Jul Ag	1.6	2000	0	Insects	Unfavorable wheather	Tact/Visual	No	NA	Not enough production	NA		NA	NA	NA
172	Camana	Lowland	El Cuzco	4	17	266	Male	> 50	Married	2	Primary School	Yes	Agri-store soecialists	Agriculture	No	NA	NA	NA	NA	NA	Yes	Oct	Mar	0.8	10000	0	No	NA	NA	NA	NA	NA	Yes	Mar	Jun Jul	0.8	900	20	NA	NA	Tact/Visual	Yes	Household consumption	NA	12	polypropylene sacks	Insecticides	Insect damage	No
173	Camana	Lowland	El Cuzco	4	17	266	Male	41 - 50	Married	4	Tertiary/University	No	Personal experience	Full time employee	No	NA	NA	NA	NA	NA	Yes	Nov	Mar	3	50000	0	No	NA	NA	NA	NA	NA	No	NA	NA	NA	NA	NA	NA	NA	NA	No	NA	Immediate economic needs	NA	polypropylene sacks	NA	NA	NA
174	Camana	Lowland	El Alto	4	17	132	Male	31 - 40	Married	6	High School	No	Personal experience	Agriculture	No	NA	NA	NA	NA	NA	Yes	Oct	Nov	5	NA	NA	Yes	Mar	Ag	1	NA	0	Yes	Abr	Jul	5	NA	0	Rodents	Unfavorable wheather	Tact/Visual	No	NA	Insect issues	NA	polypropylene sacks	NA	NA	NA
175	Camana	Lowland	El Alto	4	17	132	Male	18 - 30	Single	6	High School	Yes	Other farmers	Agriculture	No	NA	NA	NA	NA	NA	Yes	Ag Sep	Feb	1.3	10000	0	No	NA	NA	NA	NA	NA	No	NA	NA	NA	NA	NA	NA	NA	NA	No	NA	Immediate economic needs	NA	polypropylene sacks	NA	NA	NA
176	Camana	Lowland	El Alto	4	17	132	Male	> 50	Married	2	High School	No	Personal experience	Agriculture	No	NA	NA	NA	NA	NA	No	NA	NA	NA	NA	NA	Yes	Mar	Jul	1	3000	0	No	NA	NA	NA	NA	NA	NA	NA	NA	No	NA	NA	NA		NA	NA	NA
177	Camana	Lowland	El Alto	4	17	132	Male	31 - 40	Married	8	High School	No	Personal experience	Agriculture	No	NA	NA	NA	NA	NA	No	NA	NA	NA	NA	NA	No	NA	NA	NA	NA	NA	Yes	Ag	Nov	1.6	2500	0	NA	Unfavorable wheather	Tact/Visual	No	NA	Immediate economic needs	NA	polypropylene sacks	NA	NA	NA
178	Camana	Lowland	El Alto	4	17	132	Male	> 50	Married	6	Primary School	Yes	Other farmers	Agriculture	No	NA	NA	NA	NA	NA	No	NA	NA	NA	NA	NA	No	NA	NA	NA	NA	NA	Yes	Mar	Jul	3.3	2500	0	Theft	Unfavorable wheather	Tact/Visual	No	NA	Insect issues	NA	polypropylene sacks	NA	NA	NA
179	Camana	Lowland	El Alto	4	17	132	Male	> 50	Married	5	High School	No	Personal experience	Agriculture	No	NA	NA	NA	NA	NA	Yes	Nov Dic	Feb	1	15000	15000	No	NA	NA	NA	NA	NA	No	NA	NA	NA	NA	NA	NA	NA	NA	Yes	Household consumption	NA	12	polypropylene sacks	Do nothing	Theft	No
180	Camana	Lowland	El Alto	4	17	132	Male	31 - 40	Married	8	Tertiary/University	No	Personal experience	Agriculture	No	NA	NA	NA	NA	NA	No	NA	NA	NA	NA	NA	No	NA	NA	NA	NA	NA	Yes	Feb Mar	Jul	10	20000	10000	NA	Unfavorable wheather	Tact/Visual	Yes	Household consumption	NA	8	polypropylene sacks, barrels	Do nothing	Insect damage	No
181	Camana	Lowland	El Alto	4	17	132	Male	> 50	Married	2	Primary School	No	Personal experience	Agriculture	No	NA	NA	NA	NA	NA	No	NA	NA	NA	NA	NA	No	NA	NA	NA	NA	NA	Yes	Abr May	Ag	3	6300	0	Insects	Unfavorable wheather	Tact/Visual	No	NA	Immediate economic needs	NA		NA	NA	NA
182	Camana	Lowland	El Alto	4	17	132	Male	41 - 50	Married	5	Tertiary/University	Yes	Agri-store soecialists	Commerce / own business	No	NA	NA	NA	NA	NA	Yes	Nov	Mar	5	70000	0	No	NA	NA	NA	NA	NA	Yes	Abr	Jul Ag	5	9000	9000	NA	Unfavorable wheather	Tact/Visual	Yes	For subsequent sale	NA	4.5	polypropylene sacks	Insecticides	Insect damage	Yes
183	Camana	Lowland	El Alto	4	17	132	Male	> 50	Married	3	Tertiary/University	No	Personal experience	Agriculture	No	NA	NA	NA	NA	NA	No	NA	NA	NA	NA	NA	Yes	Jul Ag	Oct Nov	1	NA	0	Yes	Jun Jul	Sep Oct	1	3500	15	Fall to the ground	Unfavorable wheather	Tact/Visual	Yes	Household consumption	NA	4.5	Plastic bottle	Hermetic /low oxygen	Insect damage	No
184	Camana	Lowland	El Alto	4	17	132	Male	> 50	Married	2	Primary School	No	Personal experience	Agriculture	No	NA	NA	NA	NA	NA	Yes	Oct	Abr	1	16000	150	No	NA	NA	NA	NA	NA	Yes	May	Jul Ag	1	2400	10	NA	Unfavorable wheather	Tact/Visual	Yes	Household consumption	NA	12	polypropylene sacks	Insecticides	Insect damage	Yes
185	Camana	Lowland	Los Molinos	4	17	296	Male	> 50	Married	5	Tertiary/University	Yes	Other farmers	Agriculture	No	NA	NA	NA	NA	NA	Yes	Sep Oct	Feb	1	14400	0	Yes	Abr May	Sep	1	2000	0	Yes	Abr	Ag	1	2400	50	Theft	Unfavorable wheather	Tact/Visual	Yes	For subsequent sale	NA	12	polypropylene sacks	Insecticides	Molds	Yes
186	Camana	Lowland	Los Molinos	4	17	296	Male	31 - 40	Married	5	High School	No	Personal experience	Agriculture	No	NA	NA	NA	NA	NA	Yes	Oct Nov	Mar	1.5	18000	0	No	NA	NA	NA	NA	NA	Yes	Abr May	Ag	1.5	3200	0	Rodents	Unfavorable wheather	Tact/Visual	Yes	For subsequent sale	NA	1.5	polypropylene sacks	Insecticides	Quality reduction	Yes
187	Camana	Lowland	Los Molinos	4	17	296	Male	> 50	Single	3	High School	Yes	Extension agents	Agriculture	No	NA	NA	NA	NA	NA	Yes	Sep	Feb Mar	1	12000	0	No	NA	NA	NA	NA	NA	Yes	Abr	Sep	1	2000	0	Birds	Unfavorable wheather	Tact/Visual	Yes	Household consumption	NA	1.5	polypropylene sacks	Do nothing	NA	No
188	Camana	Lowland	Los Molinos	4	17	296	Male	> 50	Married	5	Tertiary/University	Yes	Extension agents	Agriculture	No	NA	NA	NA	NA	NA	Yes	Oct	Mar	1	15000	0	Yes	Mar	Jul	1	NA	0	Yes	Mar	Jul Ag	1	1500	0	NA	NA	Moisture meter	Yes	Household consumption	NA	8	polypropylene sacks	Do nothing	Insect damage	No
189	Camana	Lowland	Los Molinos	4	17	296	Male	41 - 50	Married	4	High School	No	Personal experience	Agriculture	No	NA	NA	NA	NA	NA	Yes	Nov	Mar	1.3	20000	0	Yes	Mar	Jul	1.3	NA	0	Yes	Mar	Jul	1.3	4000	0	NA	Unfavorable wheather	Tact/Visual	No	NA	Immediate economic needs	NA	polypropylene sacks	NA	NA	NA
190	Camana	Lowland	Los Molinos	4	17	296	Female	41 - 50	Married	5	High School	No	Personal experience	Agriculture	No	NA	NA	NA	NA	NA	No	NA	NA	NA	NA	NA	No	NA	NA	NA	NA	NA	No	NA	NA	NA	NA	NA	Molds	Unfavorable wheather	NA	Yes	Household consumption	NA	1.5	polypropylene sacks	Do nothing	Insect damage	No
191	Camana	Lowland	Los Molinos	4	17	296	Male	> 50	Single	3	Tertiary/University	No	Personal experience	Agriculture	No	NA	NA	NA	NA	NA	Yes	Nov	Mar	3.5	50000	50000	No	NA	NA	NA	NA	NA	No	NA	NA	NA	NA	NA	Birds	Unfavorable wheather	NA	Yes	For subsequent sale	NA	4.5	polypropylene sacks	Do nothing	Rodents	No
192	Camana	Lowland	Los Molinos	4	17	296	Female	> 50	Divorced/Separated	1	Primary School	No	Personal experience	Commerce / own business	No	NA	NA	NA	NA	NA	Yes	Ag	Feb	2.5	35000	0	No	NA	NA	NA	NA	NA	Yes	Abr	Ag Sep	2	2400	100	Fall to the ground	Unfavorable wheather	Tact/Visual	Yes	Household consumption	NA	4.5	polypropylene sacks	Do nothing	NA	No
193	Camana	Lowland	Los Molinos	4	17	296	Female	> 50	Single	7	Tertiary/University	No	Personal experience	Agriculture	No	NA	NA	NA	NA	NA	Yes	Nov	Feb Mar	2	25000	100	No	NA	NA	NA	NA	NA	Yes	Abr	Sep	2	4800	0	Rodents	Unfavorable wheather	Tact/Visual	No	NA	Not enough production	NA	polypropylene sacks	NA	NA	NA
194	Camana	Lowland	Los Molinos	4	17	296	Male	> 50	Married	4	High School	No	Personal experience	Agriculture	No	NA	NA	NA	NA	NA	Yes	Oct Nov	Abr May	4	40500	0	No	NA	NA	NA	NA	NA	Yes	May	Oct	4	8400	0	Birds	Unfavorable wheather	Tact/Visual	No	NA	Immediate economic needs	NA		NA	NA	NA
195	Camana	Lowland	Los Molinos	4	17	296	Male	41 - 50	Married	3	Primary School	No	Personal experience	Full time employee	No	NA	NA	NA	NA	NA	No	NA	NA	NA	NA	NA	No	NA	NA	NA	NA	NA	Yes	Mar Abr	Jul	1	800	0	Fall to the ground	Unfavorable wheather	Tact/Visual	Yes	Household consumption	NA	4.5	plastic drums, Plastic bottle	Hermetic /low oxygen	Insect damage	No
196	Camana	Lowland	Los Molinos	4	17	296	Male	31 - 40	Single	5	Tertiary/University	No	Personal experience	Agriculture	No	NA	NA	NA	NA	NA	No	NA	NA	NA	NA	NA	No	NA	NA	NA	NA	NA	Yes	Abr	Ag	1	2100	200	Rodents	Unfavorable wheather	Tact/Visual	Yes	For seed	NA	4.5	polypropylene sacks	Insecticides	Insect damage	Yes
197	Camana	Lowland	La Bombon	4	17	335	Male	31 - 40	Single	4	High School	No	Personal experience	Agriculture	No	NA	NA	NA	NA	NA	No	NA	NA	NA	NA	NA	No	NA	NA	NA	NA	NA	No	NA	NA	NA	NA	NA	NA	NA	NA	No	NA	NA	NA		NA	NA	NA
198	Camana	Lowland	La Bombon	4	17	335	Male	> 50	Married	5	High School	No	Personal experience	Agriculture	No	NA	NA	NA	NA	NA	Yes	Oct Nov	Mar	3	20000	0	Yes	Abr	Jul Ag	1	NA	0	Yes	Mar	Jul Ag	4	12000	0	Rodents	Unfavorable wheather	Tact/Visual	No	NA	Immediate economic needs	NA	polypropylene sacks	NA	NA	NA
199	Camana	Lowland	La Bombon	4	17	335	Male	> 50	Married	6	High School	No	Personal experience	Agriculture	No	NA	NA	NA	NA	NA	Yes	Oct Nov	Mar Abr	2	24000	0	No	NA	NA	NA	NA	NA	Yes	Mar Abr	Ag	2	4800	500	Theft	Unfavorable wheather	Tact/Visual	Yes	Household consumption	NA	4.5	polypropylene sacks	Insecticides	Insect damage	Yes
200	Camana	Lowland	La Bombon	4	17	335	Male	> 50	Married	7	Primary School	No	Personal experience	Agriculture	No	NA	NA	NA	NA	NA	Yes	Ag	Feb	30	390000	14000	No	NA	NA	NA	NA	NA	Yes	Abr	Ag	12	24000	20000	NA	Unfavorable wheather	Tact/Visual	Yes	For seed	NA	8	polypropylene sacks	Insecticides	Insect damage	Yes
201	Camana	Lowland	La Bombon	4	17	335	Male	> 50	Married	5	Primary School	Yes	Other farmers	Agriculture	No	NA	NA	NA	NA	NA	Yes	Nov	Mar	1.3	15000	0	No	NA	NA	NA	NA	NA	Yes	Mar	Ag Sep	1.3	NA	0	Rodents	Unfavorable wheather	Grain bite	Yes	For seed	NA	4.5	polypropylene sacks	Insecticides	Insect damage	Yes
202	Camana	Lowland	La Bombon	4	17	335	Male	> 50	Divorced/Separated	1	High School	No	Personal experience	Agriculture	No	NA	NA	NA	NA	NA	No	NA	NA	NA	NA	NA	No	NA	NA	NA	NA	NA	Yes	Mar	Ag	0.6	1400	0	Molds	Unfavorable wheather	Tact/Visual	No	NA	Immediate economic needs	NA	polypropylene sacks	NA	NA	NA
203	Camana	Lowland	La Bombon	4	17	335	Male	41 - 50	Married	4	High School	No	Personal experience	Agriculture	No	NA	NA	NA	NA	NA	No	NA	NA	NA	NA	NA	Yes	Mar Abr	Jul Ag	1.5	NA	0	Yes	Mar Abr	Jul Ag	1.5	3000	1500	Rodents	Unfavorable wheather	Tact/Visual	Yes	For subsequent sale	NA	4.5	polypropylene sacks	Insecticides	Insect damage	Yes
204	Camana	Lowland	La Bombon	4	17	335	Male	> 50	Married	3	Primary School	No	Personal experience	Agriculture	No	NA	NA	NA	NA	NA	Yes	Oct	Mar	0.2	2000	0	No	NA	NA	NA	NA	NA	Yes	Mar	Jul	0.2	400	0	Insects	Unfavorable wheather	Moisture meter	No	NA	Immediate economic needs	NA	polypropylene sacks	NA	NA	NA
205	Camana	Lowland	La Bombon	4	17	335	Male	> 50	Single	2	High School	Yes	NGOs	Agriculture	No	NA	NA	NA	NA	NA	No	NA	NA	NA	NA	NA	No	NA	NA	NA	NA	NA	No	NA	NA	NA	NA	NA	NA	Unfavorable wheather	NA	No	NA	NA	NA		NA	NA	NA
206	Camana	Lowland	La Bombon	4	17	335	Male	> 50	Married	4	High School	No	Personal experience	Agriculture	No	NA	NA	NA	NA	NA	Yes	Oct	Mar	1	13500	0	No	NA	NA	NA	NA	NA	Yes	Abr	Jul	3	2000	0	Insects	Unfavorable wheather	Tact/Visual	No	NA	Not enough production	NA		NA	NA	NA
207	Camana	Lowland	La Bombon	4	17	335	Male	31 - 40	Single	6	High School	No	Personal experience	Agriculture	No	NA	NA	NA	NA	NA	Yes	Nov	Mar	1.3	23000	10000	No	NA	NA	NA	NA	NA	No	NA	NA	NA	NA	NA	Rodents	Unfavorable wheather	NA	Yes	For subsequent sale	NA	4.5	polypropylene sacks	Do nothing	Rodents	No
208	Camana	Lowland	La Bombon	4	17	335	Male	> 50	Widow	1	Tertiary/University	No	Personal experience	Retirement pension	No	NA	NA	NA	NA	NA	Yes	Sep Oct Nov	Mar	4	55000	400	No	NA	NA	NA	NA	NA	Yes	Abr	Ag	1	2300	300	Fall to the ground	Unfavorable wheather	Tact/Visual	Yes	Household consumption	NA	4.5	polypropylene sacks	Insecticides	Insect damage	Yes
209	Camana	Lowland	La Bombon	4	17	335	Male	41 - 50	Married	4	High School	No	Personal experience	Agriculture	No	NA	NA	NA	NA	NA	Yes	Oct Nov	Feb Mar Abr May	3	45000	15000	No	NA	NA	NA	NA	NA	Yes	Mar	Jul Ag	1	2000	30	NA	Unfavorable wheather	Tact/Visual	Yes	For subsequent sale	NA	4.5	polypropylene sacks	Hermetic /low oxygen	NA	No
210	Camana	Lowland	La Valdiva	4	17	254	Male	> 50	Married	2	Primary School	No	Personal experience	Agriculture	No	NA	NA	NA	NA	NA	Yes	Oct	Abr	0.3	NA	1000	Yes	May	Ag	0.3	NA	0	Yes	May	Ag	0.3	250	250	Rodents	Unfavorable wheather	Grain bite	Yes	For subsequent sale	NA	1.5	polypropylene sacks	Do nothing	Insect damage	No
211	Camana	Lowland	La Valdiva	4	17	254	Male	> 50	Married	4	High School	No	Personal experience	Agriculture	No	NA	NA	NA	NA	NA	Yes	Oct	Feb Mar	2	26000	26000	Yes	Mar	Jul	0.5	400	0	Yes	Mar	Jul	1.5	3000	25	Theft	Unfavorable wheather	Tact/Visual	Yes	Household consumption	NA	12	polypropylene sacks	Insecticides	Insect damage	Yes
212	Camana	Lowland	La Valdiva	4	17	254	Male	> 50	Married	3	Primary School	Yes	Other farmers	Agriculture	No	NA	NA	NA	NA	NA	Yes	Oct	Mar	2	30000	30000	No	NA	NA	NA	NA	NA	Yes	Mar	Jul Ag	2	3600	300	NA	Unfavorable wheather	Moisture meter	Yes	For seed	NA	4.5	polypropylene sacks	Insecticides	Insect damage	Yes
213	Camana	Lowland	La Valdiva	4	17	254	Female	> 50	Married	8	High School	Yes	Other farmers	Agriculture	No	NA	NA	NA	NA	NA	Yes	Sep	Feb	1	12000	12000	Yes	Abr	Ag	0.6	600	0	Yes	Abr	Ag	0.9	1400	100	Molds	Unfavorable wheather	Tact/Visual	Yes	Household consumption	NA	1.5	polypropylene sacks	Insecticides	Insect damage	Yes
214	Camana	Lowland	La Valdiva	4	17	254	Male	41 - 50	Married	4	Primary School	No	Personal experience	Agriculture	No	NA	NA	NA	NA	NA	Yes	Nov	Mar	8.5	125000	70000	No	NA	NA	NA	NA	NA	Yes	Mar Abr	Ag	8.5	17500	9000	Molds	Unfavorable wheather	Tact/Visual	Yes	For subsequent sale	NA	4.5	polypropylene sacks	Insecticides	Insect damage	Yes
215	Camana	Lowland	La Valdiva	4	17	254	Male	> 50	Married	8	High School	No	Personal experience	Agriculture	No	NA	NA	NA	NA	NA	No	NA	NA	NA	NA	NA	No	NA	NA	NA	NA	NA	Yes	Mar	Ag	4	6000	100	NA	Unfavorable wheather	NA	Yes	Household consumption	NA	4.5	polypropylene sacks	Insecticides	Insect damage	Yes
216	Camana	Lowland	La Valdiva	4	17	254	Male	41 - 50	Married	4	High School	No	Personal experience	Agriculture	No	NA	NA	NA	NA	NA	Yes	Oct Nov	Mar	4	60000	40000	No	NA	NA	NA	NA	NA	Yes	Abr May	Ag	4	9600	100	NA	Unfavorable wheather	Tact/Visual	Yes	For subsequent sale	NA	4.5	polypropylene sacks	Insecticides	Insect damage	Yes
217	Camana	Lowland	La Valdiva	4	17	254	Male	31 - 40	Single	3	Tertiary/University	No	Personal experience	Agriculture	No	NA	NA	NA	NA	NA	Yes	Ag	Mar	3	45000	20000	Yes	Mar Abr	Oct Nov	1	2000	0	Yes	Abr	Ag	2	3000	1000	Birds	Unfavorable wheather	NA	Yes	For subsequent sale	NA	4.5	polypropylene sacks	Insecticides	Insect damage	Yes
218	Camana	Lowland	La Valdiva	4	17	254	Male	18 - 30	Single	1	High School	Yes	Other farmers	Agriculture	No	NA	NA	NA	NA	NA	Yes	Oct Nov	Abr	0.6	10000	0	No	NA	NA	NA	NA	NA	No	NA	NA	NA	NA	NA	Insects	Unfavorable wheather	Tact/Visual	No	NA	Not enough production	NA		NA	NA	NA
219	Camana	Lowland	La Valdiva	4	17	254	Female	> 50	Single	3	Tertiary/University	No	Personal experience	Full time employee	No	NA	NA	NA	NA	NA	Yes	Oct	Feb Mar	4	60000	60000	No	NA	NA	NA	NA	NA	Yes	Mar Abr	Ag	4	6000	500	Molds	Unfavorable wheather	Tact/Visual	Yes	For subsequent sale	NA	4.5	polypropylene sacks	Do nothing	Insect damage	No
220	Camana	Lowland	La Valdiva	4	17	254	Male	> 50	Married	4	Basic/None Literacy	No	Personal experience	Agriculture	No	NA	NA	NA	NA	NA	Yes	Sep Oct	Mar	4	NA	300	Yes	Mar Abr	Jul	0.3	800	0	Yes	Mar Abr	Ag	1	1500	20	Fall to the ground	Unfavorable wheather	Tact/Visual	Yes	Household consumption	NA	4.5	polypropylene sacks	Insecticides	Insect damage	Yes
221	Camana	Lowland	La Valdiva	4	17	254	Male	41 - 50	Married	4	Tertiary/University	Yes	Agri-store soecialists	Commerce / own business	No	NA	NA	NA	NA	NA	Yes	Oct Nov	Mar	2	28000	20000	Yes	Abr	Ag	0.25	NA	0	Yes	Abr	Jul Ag	2	3600	3000	Fall to the ground	Unfavorable wheather	Tact/Visual	Yes	For subsequent sale	NA	4.5	polypropylene sacks	Insecticides	Insect damage	Yes
222	Camana	Lowland	Pucchun	4	17	571	Male	> 50	Married	8	Primary School	No	Personal experience	Agriculture	No	NA	NA	NA	NA	NA	Yes	Ag Sep	Abr	1.6	NA	NA	Yes	Jun	Sep	1.5	NA	0	Yes	Abr	Ag	5	9000	50	Rodents	Unfavorable wheather	Tact/Visual	No	NA	Immediate economic needs	NA	polypropylene sacks	NA	NA	NA
223	Camana	Lowland	Pucchun	4	17	571	Male	> 50	Single	2	Primary School	Yes	Other farmers	Agriculture	No	NA	NA	NA	NA	NA	Yes	Oct	Mar	1	NA	2000	Yes	Mar	Ag Sep	1	800	0	Yes	Mar	Ag	1	700	600	Rodents	Unfavorable wheather	Tact/Visual	Yes	For subsequent sale	NA	4.5	polypropylene sacks	Insecticides	Insect damage	Yes
224	Camana	Lowland	Pucchun	4	17	571	Male	> 50	Widow	6	Primary School	Yes	Extension agents	Agriculture	No	NA	NA	NA	NA	NA	Yes	Oct	Feb	7.1	85000	50000	Yes	Abr	Sep	2	NA	0	Yes	Abr	Ag	4	11000	100	Molds	Unfavorable wheather	Moisture meter	Yes	For subsequent sale	NA	4.5	polypropylene sacks	Chilling	NA	No
225	Camana	Lowland	Pucchun	4	17	571	Male	> 50	Married	4	High School	No	Personal experience	Agriculture	No	NA	NA	NA	NA	NA	Yes	Oct	Mar	1	15000	0	Yes	Mar	Jul	0.25	300	0	Yes	Mar	Jul	0.3	500	100	Theft	Unfavorable wheather	Moisture meter	Yes	Household consumption	NA	1.5	polypropylene sacks	Do nothing	NA	No
226	Camana	Lowland	Pucchun	4	17	571	Male	41 - 50	Married	4	High School	Yes	Other farmers	Agriculture	No	NA	NA	NA	NA	NA	Yes	Oct	Mar	2	27000	15000	No	NA	NA	NA	NA	NA	Yes	Mar Abr	Jun Jul	2	3000	0	NA	Unfavorable wheather	Tact/Visual	Yes	Household consumption	NA	1.5		Do nothing	Insect damage	No
227	Camana	Lowland	Pucchun	4	17	571	Male	> 50	Single	1	Primary School	No	Personal experience	Agriculture	No	NA	NA	NA	NA	NA	Yes	Nov	Mar	3	45000	0	No	NA	NA	NA	NA	NA	Yes	Abr	Jul	3	4500	0	Fall to the ground	Unfavorable wheather	Tact/Visual	No	NA	Immediate economic needs	NA	polypropylene sacks	NA	NA	NA
228	Camana	Lowland	Pucchun	4	17	571	Male	41 - 50	Single	3	High School	No	Personal experience	Agriculture	No	NA	NA	NA	NA	NA	Yes	Oct Nov	Abr	3	45000	45000	Yes	Abr	Ag	2.5	3200	0	Yes	Mar Abr	Jul Ag	6	4000	1000	Rodents	NA	Tact/Visual	Yes	For subsequent sale	NA	4.5	polypropylene sacks	Insecticides	Rodents	Yes
229	Camana	Lowland	Pucchun	4	17	571	Male	> 50	Married	3	High School	Yes	Agri-store soecialists	Agriculture	No	NA	NA	NA	NA	NA	Yes	Nov	Mar Abr	2	30000	30000	Yes	May	Ag	0.5	NA	0	Yes	May	Ag	1.5	1600	50	Rodents	NA	Tact/Visual	Yes	Household consumption	NA	4.5	polypropylene sacks	Insecticides	Rodents	Yes
230	Camana	Lowland	Pucchun	4	17	571	Male	> 50	Married	2	Primary School	No	Personal experience	Agriculture	No	NA	NA	NA	NA	NA	Yes	Oct	Mar Abr	2.5	40000	50	No	NA	NA	NA	NA	NA	Yes	Abr	Ag	2.5	4800	0	Rodents	Unfavorable wheather	Tact/Visual	No	NA	Not enough production	NA	polypropylene sacks	NA	NA	NA
231	Camana	Lowland	Pucchun	4	17	571	Male	> 50	Married	4	High School	No	Personal experience	Agriculture	No	NA	NA	NA	NA	NA	Yes	Oct	Mar Abr	1.6	22500	10000	No	NA	NA	NA	NA	NA	Yes	Abr	Jul	1	1800	0	Molds	Unfavorable wheather	Tact/Visual	No	NA	Not enough production	NA		NA	NA	NA
232	Camana	Lowland	Pucchun	4	17	571	Male	> 50	Married	2	High School	Yes	Agri-store soecialists	Agriculture	No	NA	NA	NA	NA	NA	Yes	Nov Dic	Mar	3	40000	500	Yes	Mar	Jul Ag	1	1000	100	Yes	Mar	Ag	1	1800	50	Fall to the ground	Unfavorable wheather	Tact/Visual	Yes	Household consumption	NA	4.5		Insecticides	Insect damage	Yes
233	Camana	Lowland	Pucchun	4	17	571	Male	31 - 40	Single	5	High School	No	Personal experience	Full time employee	No	NA	NA	NA	NA	NA	Yes	Oct Nov	Mar Abr	3	NA	500	Yes	Mar	Ag	0.3	300	100	No	NA	NA	NA	NA	NA	NA	NA	NA	Yes	Household consumption	NA	4.5	polypropylene sacks	Insecticides	Insect damage	Yes
234	Irrigación Majes	Lowland	C2	4	26	113	Male	31 - 40	Single	2	High School	No	Personal experience	Agriculture	Yes	May Jun	Sep	1.5	NA	0	No	NA	NA	NA	NA	NA	No	NA	NA	NA	NA	NA	No	NA	NA	NA	NA	NA	Birds	Unfavorable wheather	Grain bite	No	NA	Immediate economic needs	NA		NA	NA	NA
235	Irrigación Majes	Lowland	C2	4	26	113	Male	> 50	Married	6	Primary School	No	Personal experience	Agriculture	No	NA	NA	NA	NA	NA	No	NA	NA	NA	NA	NA	No	NA	NA	NA	NA	NA	No	NA	NA	NA	NA	NA	NA	NA	NA	No	NA	Immediate economic needs	NA	polypropylene sacks	NA	NA	NA
236	Irrigación Majes	Lowland	C2	4	26	113	Female	31 - 40	Single	8	Tertiary/University	Yes	Extension agents	Agriculture	Yes	Mar	Ag	1.3	5000	0	No	NA	NA	NA	NA	NA	No	NA	NA	NA	NA	NA	No	NA	NA	NA	NA	NA	NA	NA	Tact/Visual	No	NA	NA	NA		NA	NA	NA
237	Irrigación Majes	Lowland	C2	4	26	113	Female	> 50	Widow	4	Primary School	No	Personal experience	Agriculture	No	NA	NA	NA	NA	NA	No	NA	NA	NA	NA	NA	No	NA	NA	NA	NA	NA	No	NA	NA	NA	NA	NA	NA	NA	NA	No	NA	NA	NA		NA	NA	NA
238	Irrigación Majes	Lowland	C2	4	26	113	Male	31 - 40	Married	5	Tertiary/University	No	Personal experience	Agriculture	No	NA	NA	NA	NA	NA	No	NA	NA	NA	NA	NA	No	NA	NA	NA	NA	NA	No	NA	NA	NA	NA	NA	NA	NA	NA	No	NA	NA	NA		NA	NA	NA
239	Irrigación Majes	Lowland	C2	4	26	113	Male	31 - 40	Married	4	Tertiary/University	No	Personal experience	Agriculture	Yes	Mar	Jun	2	10000	0	No	NA	NA	NA	NA	NA	No	NA	NA	NA	NA	NA	No	NA	NA	NA	NA	NA	NA	NA	NA	No	NA	NA	NA		NA	NA	NA
240	Irrigación Majes	Lowland	C2	4	26	113	Male	> 50	Widow	9	Tertiary/University	No	Personal experience	Agriculture	Yes	May	Sep	5	20000	0	No	NA	NA	NA	NA	NA	No	NA	NA	NA	NA	NA	No	NA	NA	NA	NA	NA	NA	NA	Tact/Visual	Yes	Household consumption	NA	4.5	polypropylene sacks	Do nothing	Rodents	No
241	Irrigación Majes	Lowland	C2	4	26	113	Male	> 50	Married	6	High School	No	Personal experience	Agriculture	No	NA	NA	NA	NA	NA	No	NA	NA	NA	NA	NA	No	NA	NA	NA	NA	NA	No	NA	NA	NA	NA	NA	NA	Unfavorable wheather	NA	No	NA	Immediate economic needs	NA		NA	NA	NA
242	Irrigación Majes	Lowland	C2	4	26	113	Male	> 50	Married	4	Tertiary/University	No	Personal experience	Agriculture	Yes	May Jun	Oct Nov	5.5	27500	27500	No	NA	NA	NA	NA	NA	No	NA	NA	NA	NA	NA	No	NA	NA	NA	NA	NA	Fall to the ground	Lack of drying space	Tact/Visual	Yes	For subsequent sale	NA	4.5	polypropylene sacks	Do nothing	Insect damage	No
243	Irrigación Majes	Lowland	C2	4	26	113	Female	> 50	Married	9	Tertiary/University	No	Personal experience	Agriculture	Yes	Jul	En Dic	2.5	NA	0	No	NA	NA	NA	NA	NA	No	NA	NA	NA	NA	NA	No	NA	NA	NA	NA	NA	Fall to the ground	Unfavorable wheather	Tact/Visual	No	NA	Immediate economic needs	NA		NA	NA	NA
244	Irrigación Majes	Lowland	C2	4	26	113	Male	41 - 50	Married	5	High School	No	Personal experience	Agriculture	Yes	May	Ag	4	NA	500	No	NA	NA	NA	NA	NA	No	NA	NA	NA	NA	NA	No	NA	NA	NA	NA	NA	NA	Unfavorable wheather	Tact/Visual	Yes	For seed	NA	1.5	polypropylene sacks, Plastic buckets	Insecticides	Insect damage	Yes
245	Irrigación Majes	Lowland	C2	4	26	113	Male	> 50	Married	8	Primary School	No	Personal experience	Agriculture	No	NA	NA	NA	NA	NA	No	NA	NA	NA	NA	NA	No	NA	NA	NA	NA	NA	No	NA	NA	NA	NA	NA	NA	Have not experienced major challenges during field drying	NA	No	NA	NA	NA		NA	NA	NA
246	Irrigación Majes	Lowland	B3	4	26	103	Female	> 50	Married	4	High School	No	Personal experience	Agriculture	No	NA	NA	NA	NA	NA	No	NA	NA	NA	NA	NA	No	NA	NA	NA	NA	NA	No	NA	NA	NA	NA	NA	NA	Unfavorable wheather	Tact/Visual	Yes	Household consumption	NA	1.5		Do nothing	NA	No
247	Irrigación Majes	Lowland	B3	4	26	103	Female	41 - 50	Married	3	Tertiary/University	Yes	Other farmers	Agriculture	Yes	Abr May	Oct	1	7000	0	No	NA	NA	NA	NA	NA	No	NA	NA	NA	NA	NA	No	NA	NA	NA	NA	NA	Rodents	NA	NA	No	NA	NA	NA	polypropylene sacks	NA	NA	NA
248	Irrigación Majes	Lowland	B3	4	26	103	Female	> 50	Widow	2	Primary School	Yes	Extension agents	Agriculture	No	NA	NA	NA	NA	NA	No	NA	NA	NA	NA	NA	No	NA	NA	NA	NA	NA	No	NA	NA	NA	NA	NA	NA	NA	NA	No	NA	NA	NA		NA	NA	NA
249	Irrigación Majes	Lowland	B3	4	26	103	Male	> 50	Married	5	High School	No	Personal experience	Agriculture	No	NA	NA	NA	NA	NA	No	NA	NA	NA	NA	NA	No	NA	NA	NA	NA	NA	No	NA	NA	NA	NA	NA	NA	NA	NA	No	NA	NA	NA		NA	NA	NA
250	Irrigación Majes	Lowland	B3	4	26	103	Female	31 - 40	Married	4	High School	No	Personal experience	Agriculture	Yes	Abr	Jul	5	NA	0	No	NA	NA	NA	NA	NA	No	NA	NA	NA	NA	NA	No	NA	NA	NA	NA	NA	Birds	Unfavorable wheather	Tact/Visual	No	NA	Immediate economic needs	NA	polypropylene sacks	NA	NA	NA
251	Irrigación Majes	Lowland	B3	4	26	103	Male	41 - 50	Single	1	High School	No	Personal experience	Agriculture	Yes	May Jun	Ag Sep	5	NA	0	No	NA	NA	NA	NA	NA	No	NA	NA	NA	NA	NA	No	NA	NA	NA	NA	NA	NA	NA	Tact/Visual	No	NA	Immediate economic needs	NA	polypropylene sacks	NA	NA	NA
252	Irrigación Majes	Lowland	B3	4	26	103	Female	41 - 50	Single	4	Primary School	No	Personal experience	Agriculture	Yes	May	Oct	1	6000	100	No	NA	NA	NA	NA	NA	No	NA	NA	NA	NA	NA	No	NA	NA	NA	NA	NA	NA	Unfavorable wheather	Tact/Visual	Yes	Household consumption	NA	4.5	polypropylene sacks	Do nothing	Theft	No
253	Irrigación Majes	Lowland	B3	4	26	103	Male	> 50	Married	4	Primary School	No	Personal experience	Agriculture	Yes	Jun Jul	Oct Nov	1	NA	100	No	NA	NA	NA	NA	NA	No	NA	NA	NA	NA	NA	No	NA	NA	NA	NA	NA	Molds	Unfavorable wheather	Tact/Visual	Yes	Household consumption	NA	4.5	polypropylene sacks, plastic drums	Do nothing	Insect damage	No
254	Irrigación Majes	Lowland	B3	4	26	103	Male	> 50	Married	4	High School	No	Personal experience	Agriculture	Yes	En Feb Jul Ag	Jul Ag Dic	2	10000	0	No	NA	NA	NA	NA	NA	No	NA	NA	NA	NA	NA	No	NA	NA	NA	NA	NA	NA	Lack of drying space	Tact/Visual	No	NA	Immediate economic needs	NA		NA	NA	NA
255	Irrigación Majes	Lowland	B3	4	26	103	Male	41 - 50	Married	5	Tertiary/University	No	Personal experience	Agriculture	Yes	Mar	Ag	2	8000	8000	No	NA	NA	NA	NA	NA	No	NA	NA	NA	NA	NA	Yes	Ag	Nov	2	8000	0	Fall to the ground	Unfavorable wheather	Tact/Visual	Yes	For subsequent sale	NA	1.5	polypropylene sacks	Do nothing	Rodents	No
256	Irrigación Majes	Lowland	B3	4	26	103	Female	31 - 40	Married	6	Tertiary/University	No	Personal experience	Commerce / own business	Yes	Mar Abr May Jun Jul	Jul Ag Sep Oct Nov	1	4000	25	No	NA	NA	NA	NA	NA	No	NA	NA	NA	NA	NA	No	NA	NA	NA	NA	NA	Birds	Unfavorable wheather	Tact/Visual	Yes	Household consumption	NA	4.5	polypropylene sacks, Plastic buckets	Do nothing	Insect damage	No
257	Irrigación Majes	Lowland	B3	4	26	103	Female	41 - 50	Married	4	High School	No	Personal experience	Agriculture	Yes	Abr	Jul	1	5000	0	No	NA	NA	NA	NA	NA	No	NA	NA	NA	NA	NA	No	NA	NA	NA	NA	NA	Fall to the ground	Unfavorable wheather	Tact/Visual	No	NA	NA	NA	polypropylene sacks	NA	NA	NA
258	Irrigación Majes	Lowland	B3	4	26	103	Male	31 - 40	Married	4	Tertiary/University	No	Personal experience	Agriculture	Yes	Mar	Jun	1	4500	0	No	NA	NA	NA	NA	NA	No	NA	NA	NA	NA	NA	No	NA	NA	NA	NA	NA	NA	NA	Tact/Visual	No	NA	Immediate economic needs	NA	polypropylene sacks	NA	NA	NA
259	Irrigación Majes	Lowland	A2	4	26	98	Male	31 - 40	Married	3	Tertiary/University	Yes	Agri-store soecialists	Agriculture	No	NA	NA	NA	NA	NA	No	NA	NA	NA	NA	NA	No	NA	NA	NA	NA	NA	No	NA	NA	NA	NA	NA	NA	Have not experienced major challenges during field drying	NA	No	NA	Immediate economic needs	NA	polypropylene sacks	NA	NA	NA
260	Irrigación Majes	Lowland	A2	4	26	98	Male	> 50	Married	5	Primary School	No	Personal experience	Agriculture	No	NA	NA	NA	NA	NA	No	NA	NA	NA	NA	NA	No	NA	NA	NA	NA	NA	No	NA	NA	NA	NA	NA	NA	Have not experienced major challenges during field drying	Tact/Visual	No	NA	Good price at harvest	NA		NA	NA	NA
261	Irrigación Majes	Lowland	A2	4	26	98	Male	> 50	Married	5	High School	Yes	Extension agents	Agriculture	Yes	Feb	Jun Jul	1	4000	0	No	NA	NA	NA	NA	NA	No	NA	NA	NA	NA	NA	No	NA	NA	NA	NA	NA	Rodents	NA	Tact/Visual	No	NA	Immediate economic needs	NA		NA	NA	NA
262	Irrigación Majes	Lowland	A2	4	26	98	Male	41 - 50	Married	5	High School	No	Personal experience	Agriculture	Yes	Abr	Oct	3	15000	0	No	NA	NA	NA	NA	NA	No	NA	NA	NA	NA	NA	No	NA	NA	NA	NA	NA	Birds	NA	Tact/Visual	No	NA	Good price at harvest	NA	polypropylene sacks	NA	NA	NA
263	Irrigación Majes	Lowland	A2	4	26	98	Female	> 50	Married	2	High School	No	Personal experience	Agriculture	Yes	Mar	Jun	1	8000	0	No	NA	NA	NA	NA	NA	No	NA	NA	NA	NA	NA	No	NA	NA	NA	NA	NA	NA	NA	Tact/Visual	No	NA	Immediate economic needs	NA	polypropylene sacks	NA	NA	NA
264	Irrigación Majes	Lowland	A2	4	26	98	Male	41 - 50	Single	6	Tertiary/University	No	Personal experience	Agriculture	No	NA	NA	NA	NA	NA	No	NA	NA	NA	NA	NA	No	NA	NA	NA	NA	NA	No	NA	NA	NA	NA	NA	NA	NA	NA	No	NA	NA	NA		NA	NA	NA
265	Irrigación Majes	Lowland	A2	4	26	98	Male	> 50	Married	2	Tertiary/University	No	Personal experience	Agriculture	No	NA	NA	NA	NA	NA	No	NA	NA	NA	NA	NA	No	NA	NA	NA	NA	NA	No	NA	NA	NA	NA	NA	Insects	NA	NA	No	NA	Not enough production	NA		NA	NA	NA
266	Irrigación Majes	Lowland	A2	4	26	98	Male	> 50	Married	7	Tertiary/University	No	Personal experience	Agriculture	Yes	Jun Jul	Oct Nov	1	NA	0	No	NA	NA	NA	NA	NA	No	NA	NA	NA	NA	NA	No	NA	NA	NA	NA	NA	NA	NA	Shaken grain sound	Yes	For subsequent sale	NA	4.5	polypropylene sacks	Do nothing	Insect damage	No
267	Irrigación Majes	Lowland	A2	4	26	98	Male	31 - 40	Married	4	High School	No	Personal experience	Agriculture	Yes	May Jun	Oct Nov	2	6000	0	No	NA	NA	NA	NA	NA	No	NA	NA	NA	NA	NA	No	NA	NA	NA	NA	NA	Fall to the ground	NA	Tact/Visual	No	NA	Immediate economic needs	NA		NA	NA	NA
268	Irrigación Majes	Lowland	A2	4	26	98	Male	> 50	Single	2	Primary School	No	Personal experience	Agriculture	Yes	May Jun	Nov	1	3500	0	No	NA	NA	NA	NA	NA	No	NA	NA	NA	NA	NA	No	NA	NA	NA	NA	NA	NA	Unfavorable wheather	Tact/Visual	No	NA	Insect issues	NA		NA	NA	NA
269	Irrigación Majes	Lowland	A2	4	26	98	Male	18 - 30	Married	2	High School	No	Personal experience	Full time employee	No	NA	NA	NA	NA	NA	No	NA	NA	NA	NA	NA	No	NA	NA	NA	NA	NA	No	NA	NA	NA	NA	NA	NA	NA	NA	No	NA	NA	NA		NA	NA	NA
270	Irrigación Majes	Lowland	A2	4	26	98	Male	31 - 40	Married	4	Primary School	No	Personal experience	Full time employee	Yes	May Jun	Sep Oct	1.33	7500	15	No	NA	NA	NA	NA	NA	No	NA	NA	NA	NA	NA	No	NA	NA	NA	NA	NA	NA	Unfavorable wheather	Tact/Visual	Yes	Household consumption	NA	4.5	Plastic buckets	Hermetic /low oxygen	Insect damage	No
271	Irrigación Majes	Lowland	D2	4	26	97	Female	> 50	Divorced/Separated	2	Basic/None Literacy	No	Personal experience	Agriculture	No	NA	NA	NA	NA	NA	No	NA	NA	NA	NA	NA	No	NA	NA	NA	NA	NA	No	NA	NA	NA	NA	NA	Insects	Have not experienced major challenges during field drying	NA	No	NA	Immediate economic needs	NA	polypropylene sacks	NA	NA	NA
272	Irrigación Majes	Lowland	D2	4	26	97	Male	31 - 40	Married	4	High School	No	Personal experience	Agriculture	Yes	Mar	Ag	2	10000	0	No	NA	NA	NA	NA	NA	No	NA	NA	NA	NA	NA	No	NA	NA	NA	NA	NA	Birds	Unfavorable wheather	Tact/Visual	No	NA	Immediate economic needs	NA		NA	NA	NA
273	Irrigación Majes	Lowland	D2	4	26	97	Female	31 - 40	Married	3	High School	No	Personal experience	Agriculture	Yes	Abr	Jul	5	NA	0	No	NA	NA	NA	NA	NA	No	NA	NA	NA	NA	NA	No	NA	NA	NA	NA	NA	Birds	Dust contamination	Tact/Visual	No	NA	Immediate economic needs	NA		NA	NA	NA
274	Irrigación Majes	Lowland	D2	4	26	97	Male	31 - 40	Single	4	High School	No	Personal experience	Agriculture	No	NA	NA	NA	NA	NA	No	NA	NA	NA	NA	NA	No	NA	NA	NA	NA	NA	No	NA	NA	NA	NA	NA	NA	NA	NA	No	NA	Immediate economic needs	NA		NA	NA	NA
275	Irrigación Majes	Lowland	D2	4	26	97	Male	> 50	Widow	3	High School	No	Personal experience	Agriculture	Yes	Feb	May	1.3	NA	0	No	NA	NA	NA	NA	NA	No	NA	NA	NA	NA	NA	No	NA	NA	NA	NA	NA	NA	NA	Tact/Visual	No	NA	Immediate economic needs	NA	polypropylene sacks	NA	NA	NA
276	Irrigación Majes	Lowland	D2	4	26	97	Female	18 - 30	Married	6	Tertiary/University	No	Personal experience	Agriculture	No	NA	NA	NA	NA	NA	No	NA	NA	NA	NA	NA	No	NA	NA	NA	NA	NA	No	NA	NA	NA	NA	NA	NA	NA	NA	No	NA	NA	NA	polypropylene sacks	NA	NA	NA
277	Irrigación Majes	Lowland	D2	4	26	97	Female	31 - 40	Married	5	Tertiary/University	No	Personal experience	Agriculture	No	NA	NA	NA	NA	NA	No	NA	NA	NA	NA	NA	No	NA	NA	NA	NA	NA	Yes	Sep Oct	Feb	2	500	0	Insects	NA	Tact/Visual	Yes	For subsequent sale	NA	12	polypropylene sacks	Do nothing	Insect damage	No
278	Irrigación Majes	Lowland	D2	4	26	97	Female	31 - 40	Single	3	High School	No	Personal experience	Agriculture	Yes	Jun	Oct Nov	2	9000	9000	No	NA	NA	NA	NA	NA	No	NA	NA	NA	NA	NA	No	NA	NA	NA	NA	NA	NA	NA	Tact/Visual	Yes	For subsequent sale	NA	1.5	polypropylene sacks	Do nothing	Insect damage	No
279	Irrigación Majes	Lowland	D2	4	26	97	Male	31 - 40	Single	7	High School	No	Personal experience	Agriculture	Yes	Mar Abr	En Feb	2	10000	0	No	NA	NA	NA	NA	NA	No	NA	NA	NA	NA	NA	No	NA	NA	NA	NA	NA	Fall to the ground	Unfavorable wheather	Tact/Visual	No	NA	Immediate economic needs	NA		NA	NA	NA
280	Irrigación Majes	Lowland	D2	4	26	97	Male	> 50	Married	2	High School	No	Personal experience	Agriculture	Yes	Abr May	Ag Sep	2	6000	0	No	NA	NA	NA	NA	NA	No	NA	NA	NA	NA	NA	No	NA	NA	NA	NA	NA	Rodents	Unfavorable wheather	Tact/Visual	No	NA	Immediate economic needs	NA		NA	NA	NA
281	Irrigación Majes	Lowland	D2	4	26	97	Male	> 50	Married	2	Primary School	No	Personal experience	Agriculture	Yes	Abr May Jun	Ag Sep Oct	1	4500	50	No	NA	NA	NA	NA	NA	No	NA	NA	NA	NA	NA	No	NA	NA	NA	NA	NA	Birds	Unfavorable wheather	Grain bite	Yes	Household consumption	NA	4.5	polypropylene sacks	Do nothing	Rodents	No
282	Irrigación Majes	Lowland	D2	4	26	97	Male	41 - 50	Married	3	High School	No	Personal experience	Agriculture	No	NA	NA	NA	NA	NA	No	NA	NA	NA	NA	NA	No	NA	NA	NA	NA	NA	No	NA	NA	NA	NA	NA	NA	Lack of drying space	NA	Yes	Household consumption	NA	1.5	Plastic bottle	Hermetic /low oxygen	Insect damage	Yes
283	Irrigación Majes	Lowland	B4	4	26	109	Male	> 50	Married	3	Tertiary/University	No	Personal experience	Agriculture	No	NA	NA	NA	NA	NA	No	NA	NA	NA	NA	NA	No	NA	NA	NA	NA	NA	No	NA	NA	NA	NA	NA	NA	Have not experienced major challenges during field drying	Tact/Visual	No	NA	NA	NA	polypropylene sacks	NA	NA	NA
284	Irrigación Majes	Lowland	B4	4	26	109	Male	41 - 50	Married	3	High School	Yes	Agri-store soecialists	Agriculture	Yes	Mar	Ag	3.3	12000	12000	No	NA	NA	NA	NA	NA	No	NA	NA	NA	NA	NA	No	NA	NA	NA	NA	NA	Birds	Unfavorable wheather	Tact/Visual	Yes	For subsequent sale	NA	4.5	polypropylene sacks	Do nothing	Insect damage	No
285	Irrigación Majes	Lowland	B4	4	26	109	Female	41 - 50	Married	6	Tertiary/University	Yes	Agri-store soecialists	Agriculture	Yes	En Mar Ag	Abr Dic	1	3800.52	0	No	NA	NA	NA	NA	NA	No	NA	NA	NA	NA	NA	No	NA	NA	NA	NA	NA	Birds	NA	Tact/Visual	No	NA	NA	NA		NA	NA	NA
286	Irrigación Majes	Lowland	B4	4	26	109	Female	> 50	Married	4	Tertiary/University	No	Personal experience	Agriculture	Yes	En Feb Mar Abr May Jun Jul Ag Sep Oct Nov Dic	Mar	8	32000	0	No	NA	NA	NA	NA	NA	No	NA	NA	NA	NA	NA	No	NA	NA	NA	NA	NA	Birds	Unfavorable wheather	Tact/Visual	Yes	For seed	NA	8	polypropylene sacks	Do nothing	NA	No
287	Irrigación Majes	Lowland	B4	4	26	109	Male	41 - 50	Single	6	High School	No	Personal experience	Agriculture	Yes	Mar Abr	Ag Sep	0.6	1500	0	No	NA	NA	NA	NA	NA	No	NA	NA	NA	NA	NA	No	NA	NA	NA	NA	NA	NA	NA	Tact/Visual	No	NA	Immediate economic needs	NA	polypropylene sacks	NA	NA	NA
288	Irrigación Majes	Lowland	B4	4	26	109	Male	41 - 50	Married	2	High School	No	Personal experience	Agriculture	Yes	Mar	Jun	1	3000	0	No	NA	NA	NA	NA	NA	No	NA	NA	NA	NA	NA	No	NA	NA	NA	NA	NA	NA	NA	Tact/Visual	No	NA	Immediate economic needs	NA	polypropylene sacks	NA	NA	NA
289	Irrigación Majes	Lowland	B4	4	26	109	Female	> 50	Single	4	Tertiary/University	No	Personal experience	Agriculture	Yes	Abr	Ag	3	18000	20	No	NA	NA	NA	NA	NA	No	NA	NA	NA	NA	NA	No	NA	NA	NA	NA	NA	Birds	NA	Grain bite	Yes	Household consumption	NA	8	polypropylene sacks	Do nothing	NA	No
290	Irrigación Majes	Lowland	B4	4	26	109	Male	> 50	Married	6	Tertiary/University	Yes	Extension agents	Agriculture	No	NA	NA	NA	NA	NA	No	NA	NA	NA	NA	NA	No	NA	NA	NA	NA	NA	Yes	Feb Mar	Ag Sep	0.6	1600	0	NA	NA	NA	Yes	For subsequent sale	NA	4.5	Paper sacks	Insecticides	Insect damage	Yes
291	Irrigación Majes	Lowland	B4	4	26	109	Male	31 - 40	Married	3	Tertiary/University	No	Personal experience	Agriculture	Yes	May Jun	Oct Nov	3	13500	2000	No	NA	NA	NA	NA	NA	No	NA	NA	NA	NA	NA	No	NA	NA	NA	NA	NA	Birds	Unfavorable wheather	Tact/Visual	Yes	For subsequent sale	NA	4.5	polypropylene sacks	Do nothing	Rodents	No
292	Irrigación Majes	Lowland	B4	4	26	109	Male	18 - 30	Married	6	High School	No	Personal experience	Agriculture	Yes	Nov Dic	Abr	1	2500	0	No	NA	NA	NA	NA	NA	No	NA	NA	NA	NA	NA	No	NA	NA	NA	NA	NA	Fall to the ground	Unfavorable wheather	Tact/Visual	No	NA	Not enough production	NA		NA	NA	NA
293	Irrigación Majes	Lowland	B4	4	26	109	Female	41 - 50	Married	4	Primary School	No	Personal experience	Agriculture	Yes	Abr	Ag	2	5000	50	No	NA	NA	NA	NA	NA	No	NA	NA	NA	NA	NA	No	NA	NA	NA	NA	NA	Fall to the ground	Unfavorable wheather	Tact/Visual	Yes	Household consumption	NA	12	polypropylene sacks	Do nothing	Insect damage	No
294	Irrigación Majes	Lowland	B4	4	26	109	Male	> 50	Married	3	Primary School	Yes	Agri-store soecialists	Agriculture	Yes	Abr	Ag	1	5000	5	No	NA	NA	NA	NA	NA	No	NA	NA	NA	NA	NA	No	NA	NA	NA	NA	NA	Birds	Unfavorable wheather	Tact/Visual	Yes	Household consumption	NA	1.5	polypropylene sacks	Do nothing	Insect damage	No
295	Irrigación Majes	Lowland	E5	4	26	85	Female	> 50	Married	6	Primary School	No	Personal experience	Agriculture	Yes	Abr	Ag	1	5500	1000	No	NA	NA	NA	NA	NA	No	NA	NA	NA	NA	NA	Yes	Jun	Oct	1	NA	0	Rodents	Unfavorable wheather	Tact/Visual	Yes	For subsequent sale	NA	1.5	polypropylene sacks	Insecticides	Insect damage	Yes
296	Irrigación Majes	Lowland	E5	4	26	85	Female	41 - 50	Married	5	High School	Yes	Agri-store soecialists	Agriculture	No	NA	NA	NA	NA	NA	No	NA	NA	NA	NA	NA	No	NA	NA	NA	NA	NA	No	NA	NA	NA	NA	NA	Birds	Unfavorable wheather	NA	No	NA	Immediate economic needs	NA		NA	NA	NA
297	Irrigación Majes	Lowland	E5	4	26	85	Male	> 50	Married	5	High School	No	Personal experience	Agriculture	Yes	Mar	Jul Ag	1	4500	100	No	NA	NA	NA	NA	NA	No	NA	NA	NA	NA	NA	No	NA	NA	NA	NA	NA	Birds	Dust contamination	Tact/Visual	Yes	Household consumption	NA	4.5	plastic drums	Do nothing	NA	No
298	Irrigación Majes	Lowland	E5	4	26	85	Male	> 50	Married	7	Primary School	No	Personal experience	Agriculture	No	NA	NA	NA	NA	NA	No	NA	NA	NA	NA	NA	No	NA	NA	NA	NA	NA	No	NA	NA	NA	NA	NA	NA	NA	NA	No	NA	NA	NA		NA	NA	NA
299	Irrigación Majes	Lowland	E5	4	26	85	Male	> 50	Married	5	Tertiary/University	No	Personal experience	Agriculture	Yes	May	Sep	4	NA	NA	No	NA	NA	NA	NA	NA	No	NA	NA	NA	NA	NA	No	NA	NA	NA	NA	NA	NA	Unfavorable wheather	Tact/Visual	No	NA	Immediate economic needs	NA	polypropylene sacks	NA	NA	NA
300	Irrigación Majes	Lowland	E5	4	26	85	Male	> 50	Married	2	Tertiary/University	No	Personal experience	Agriculture	Yes	Jun Jul Ag	Oct Nov Dic	1	4000	0	No	NA	NA	NA	NA	NA	No	NA	NA	NA	NA	NA	No	NA	NA	NA	NA	NA	NA	NA	Tact/Visual	No	NA	Immediate economic needs	NA	polypropylene sacks	NA	NA	NA
301	Irrigación Majes	Lowland	E5	4	26	85	Male	> 50	Married	2	Tertiary/University	No	Personal experience	Agriculture	No	NA	NA	NA	NA	NA	No	NA	NA	NA	NA	NA	No	NA	NA	NA	NA	NA	No	NA	NA	NA	NA	NA	NA	NA	NA	No	NA	Immediate economic needs	NA		NA	NA	NA
302	Irrigación Majes	Lowland	E5	4	26	85	Male	41 - 50	Married	9	Tertiary/University	No	Personal experience	Agriculture	No	NA	NA	NA	NA	NA	No	NA	NA	NA	NA	NA	No	NA	NA	NA	NA	NA	Yes	Oct Nov	Feb	2.6	4000	0	Insects	NA	Tact/Visual	No	NA	Good price at harvest	NA		NA	NA	NA
303	Irrigación Majes	Lowland	E5	4	26	85	Male	> 50	Married	3	Primary School	No	Personal experience	Agriculture	Yes	Mar Abr May Jun	Sep Oct	1.3	4000	0	No	NA	NA	NA	NA	NA	No	NA	NA	NA	NA	NA	No	NA	NA	NA	NA	NA	Fall to the ground	Unfavorable wheather	Tact/Visual	No	NA	Immediate economic needs	NA	polypropylene sacks	NA	NA	NA
304	Irrigación Majes	Lowland	E5	4	26	85	Male	41 - 50	Married	4	High School	No	Personal experience	Agriculture	Yes	Mar Abr	Jul Ag	1.3	5000	150	No	NA	NA	NA	NA	NA	No	NA	NA	NA	NA	NA	No	NA	NA	NA	NA	NA	Fall to the ground	Dust contamination	Tact/Visual	Yes	Household consumption	NA	4.5	polypropylene sacks	Do nothing	Rodents	No
305	Irrigación Majes	Lowland	E5	4	26	85	Male	31 - 40	Married	6	Tertiary/University	No	Personal experience	Agriculture	No	NA	NA	NA	NA	NA	No	NA	NA	NA	NA	NA	No	NA	NA	NA	NA	NA	No	NA	NA	NA	NA	NA	NA	NA	NA	No	NA	NA	NA		NA	NA	NA
306	Irrigación Majes	Lowland	E5	4	26	85	Male	31 - 40	Married	4	Tertiary/University	Yes	Agri-store soecialists	Agriculture	Yes	Mar Abr	Jul	1	3500	0	No	NA	NA	NA	NA	NA	No	NA	NA	NA	NA	NA	No	NA	NA	NA	NA	NA	NA	NA	Tact/Visual	No	NA	Immediate economic needs	NA		NA	NA	NA
307	Irrigación Majes	Lowland	C1	4	26	98	Male	> 50	Married	7	High School	No	Personal experience	Agriculture	Yes	Abr	Sep	2	NA	NA	No	NA	NA	NA	NA	NA	No	NA	NA	NA	NA	NA	No	NA	NA	NA	NA	NA	Birds	Unfavorable wheather	Tact/Visual	No	NA	Immediate economic needs	NA	polypropylene sacks	NA	NA	NA
308	Irrigación Majes	Lowland	C1	4	26	98	Male	> 50	Married	6	Primary School	Yes	Other farmers	Agriculture	Yes	Jun	Nov	1	7000	100	No	NA	NA	NA	NA	NA	No	NA	NA	NA	NA	NA	No	NA	NA	NA	NA	NA	Fall to the ground	Have not experienced major challenges during field drying	Tact/Visual	Yes	Household consumption	NA	4.5	polypropylene sacks, plastic drums	Do nothing	Quality reduction	No
309	Irrigación Majes	Lowland	C1	4	26	98	Male	41 - 50	Single	3	Primary School	No	Personal experience	Agriculture	Yes	Mar	Jun	1	4500	0	No	NA	NA	NA	NA	NA	No	NA	NA	NA	NA	NA	No	NA	NA	NA	NA	NA	NA	Dust contamination	Tact/Visual	No	NA	Immediate economic needs	NA		NA	NA	NA
310	Irrigación Majes	Lowland	C1	4	26	98	Female	> 50	Widow	3	Primary School	No	Personal experience	Agriculture	No	NA	NA	NA	NA	NA	No	NA	NA	NA	NA	NA	No	NA	NA	NA	NA	NA	No	NA	NA	NA	NA	NA	NA	NA	Tact/Visual	No	NA	Insect issues	NA		NA	NA	NA
311	Irrigación Majes	Lowland	C1	4	26	98	Male	> 50	Single	3	Basic/None Literacy	No	Personal experience	Agriculture	Yes	May	Sep	5	15000	0	No	NA	NA	NA	NA	NA	No	NA	NA	NA	NA	NA	No	NA	NA	NA	NA	NA	NA	NA	Tact/Visual	No	NA	Immediate economic needs	NA	polypropylene sacks	NA	NA	NA
312	Irrigación Majes	Lowland	C1	4	26	98	Male	31 - 40	Married	4	Primary School	No	Personal experience	Agriculture	Yes	Abr May	Jul Ag	1	4000	0	No	NA	NA	NA	NA	NA	No	NA	NA	NA	NA	NA	No	NA	NA	NA	NA	NA	Birds	NA	Tact/Visual	No	NA	Immediate economic needs	NA	polypropylene sacks	NA	NA	NA
313	Irrigación Majes	Lowland	C1	4	26	98	Male	> 50	Married	4	Primary School	No	Personal experience	Agriculture	Yes	Abr May	Sep Oct	2	14000	0	No	NA	NA	NA	NA	NA	No	NA	NA	NA	NA	NA	No	NA	NA	NA	NA	NA	Fall to the ground	Unfavorable wheather	Tact/Visual	No	NA	Good price at harvest	NA		NA	NA	NA
314	Irrigación Majes	Lowland	C1	4	26	98	Male	41 - 50	Married	4	High School	No	Personal experience	Agriculture	Yes	Abr May	Jul Ag	1	4000	150	No	NA	NA	NA	NA	NA	No	NA	NA	NA	NA	NA	No	NA	NA	NA	NA	NA	Insects	Unfavorable wheather	Shaken grain sound	Yes	Household consumption	NA	4.5	polypropylene sacks	Do nothing	Insect damage	No
315	Irrigación Majes	Lowland	C1	4	26	98	Female	41 - 50	Married	4	High School	No	Personal experience	Agriculture	Yes	May Jun	Sep Oct	1	4500	0	No	NA	NA	NA	NA	NA	No	NA	NA	NA	NA	NA	No	NA	NA	NA	NA	NA	Fall to the ground	NA	Tact/Visual	No	NA	Immediate economic needs	NA		NA	NA	NA
316	Irrigación Majes	Lowland	C1	4	26	98	Female	41 - 50	Single	4	Tertiary/University	Yes	Other farmers	Agriculture	Yes	May Jun	Nov Dic	1	4500	0	No	NA	NA	NA	NA	NA	No	NA	NA	NA	NA	NA	No	NA	NA	NA	NA	NA	NA	NA	NA	No	NA	Immediate economic needs	NA		NA	NA	NA
317	Irrigación Majes	Lowland	C1	4	26	98	Male	41 - 50	Married	4	Tertiary/University	Yes	Media (radio, TV, etc.)	Agriculture	Yes	May	Sep	1.33	6500	50	No	NA	NA	NA	NA	NA	No	NA	NA	NA	NA	NA	No	NA	NA	NA	NA	NA	Birds	Unfavorable wheather	Tact/Visual	Yes	Household consumption	NA	12	polypropylene sacks	Do nothing	Rodents	No
318	Irrigación Majes	Lowland	C1	4	26	98	Male	> 50	Married	6	Tertiary/University	No	Personal experience	Agriculture	Yes	Mar Abr	Ag Sep Oct	2	4000	100	No	NA	NA	NA	NA	NA	No	NA	NA	NA	NA	NA	Yes	Feb Mar	Jun Jul	1	1000	0	Fall to the ground	Have not experienced major challenges during field drying	Tact/Visual	Yes	Household consumption	NA	12	polypropylene sacks	Do nothing	NA	No
319	Valle de Majes	Lowland	Pitis	4	17	103	Male	> 50	Married	2	Primary School	No	Personal experience	Agriculture	No	NA	NA	NA	NA	NA	Yes	Oct Nov	Mar	3	40000	10000	No	NA	NA	NA	NA	NA	No	NA	NA	NA	NA	NA	NA	NA	NA	Yes	Household consumption	NA	12	polypropylene sacks	Insecticides	Insect damage	Yes
320	Valle de Majes	Lowland	Pitis	4	17	103	Female	41 - 50	Married	5	Primary School	No	Personal experience	Agriculture	No	NA	NA	NA	NA	NA	Yes	Oct	Mar	1	12000	400	Yes	Abr	Ag	1	4600	0	No	NA	NA	NA	NA	NA	Theft	NA	Moisture meter	Yes	Household consumption	NA	4.5	polypropylene sacks	Do nothing	Insect damage	No
321	Valle de Majes	Lowland	Pitis	4	17	103	Male	> 50	Married	4	High School	No	Personal experience	Agriculture	No	NA	NA	NA	NA	NA	Yes	Sep	Mar Abr	3	36000	25000	No	NA	NA	NA	NA	NA	No	NA	NA	NA	NA	NA	NA	NA	NA	Yes	Household consumption	NA	4.5	polypropylene sacks	Insecticides	Insect damage	Yes
322	Valle de Majes	Lowland	Pitis	4	17	103	Male	> 50	Married	3	Primary School	No	Personal experience	Agriculture	No	NA	NA	NA	NA	NA	Yes	Oct	Abr	6	100000	0	No	NA	NA	NA	NA	NA	No	NA	NA	NA	NA	NA	NA	NA	NA	No	NA	Insect issues	NA		NA	NA	NA
323	Valle de Majes	Lowland	Pitis	4	17	103	Male	> 50	Married	3	Tertiary/University	No	Personal experience	Agriculture	No	NA	NA	NA	NA	NA	Yes	Oct Nov	Feb Mar	15	180000	0	No	NA	NA	NA	NA	NA	No	NA	NA	NA	NA	NA	NA	NA	Moisture meter	No	NA	Immediate economic needs	NA	polypropylene sacks	NA	NA	NA
324	Valle de Majes	Lowland	Pitis	4	17	103	Female	31 - 40	Single	4	Tertiary/University	No	Personal experience	Agriculture	No	NA	NA	NA	NA	NA	Yes	Nov	Mar	2	30000	30000	No	NA	NA	NA	NA	NA	No	NA	NA	NA	NA	NA	NA	NA	Tact/Visual	Yes	For subsequent sale	NA	1.5	polypropylene sacks	Insecticides	Insect damage	Yes
325	Valle de Majes	Lowland	Pitis	4	17	103	Male	> 50	Married	3	Primary School	No	Personal experience	Agriculture	No	NA	NA	NA	NA	NA	Yes	Nov	Mar	10	150000	150000	No	NA	NA	NA	NA	NA	No	NA	NA	NA	NA	NA	NA	NA	Tact/Visual	Yes	For subsequent sale	NA	1.5	polypropylene sacks	Insecticides	Insect damage	Yes
326	Valle de Majes	Lowland	Pitis	4	17	103	Male	31 - 40	Married	5	High School	No	Personal experience	Agriculture	No	NA	NA	NA	NA	NA	Yes	Oct	Mar Abr	6	72000	5000	No	NA	NA	NA	NA	NA	No	NA	NA	NA	NA	NA	Insects	Unfavorable wheather	Moisture meter	Yes	Household consumption	NA	1.5	polypropylene sacks	Do nothing	NA	No
327	Valle de Majes	Lowland	Pitis	4	17	103	Male	18 - 30	Single	3	Tertiary/University	No	Personal experience	Full time employee	No	NA	NA	NA	NA	NA	Yes	Dic	Mar	1	20000	100	No	NA	NA	NA	NA	NA	No	NA	NA	NA	NA	NA	NA	Unfavorable wheather	NA	Yes	Household consumption	NA	12	polypropylene sacks	Insecticides	Insect damage	Yes
328	Valle de Majes	Lowland	Pitis	4	17	103	Male	> 50	Married	2	Primary School	Yes	Agri-store soecialists	Agriculture	No	NA	NA	NA	NA	NA	Yes	Oct	Feb Mar	15	200000	1000	No	NA	NA	NA	NA	NA	No	NA	NA	NA	NA	NA	NA	NA	NA	Yes	Household consumption	NA	12	polypropylene sacks	Insecticides	Insect damage	Yes
329	Valle de Majes	Lowland	Pitis	4	17	103	Male	> 50	Married	3	Primary School	Yes	Agri-store soecialists	Agriculture	No	NA	NA	NA	NA	NA	Yes	Sep Oct	Mar Abr	3.33	40000	350	No	NA	NA	NA	NA	NA	No	NA	NA	NA	NA	NA	NA	Unfavorable wheather	NA	Yes	Household consumption	NA	12	Plastic sack - fertilizer	Hermetic /low oxygen	Insect damage	No
330	Valle de Majes	Lowland	Pitis	4	17	103	Female	18 - 30	Married	6	Tertiary/University	Yes	Agri-store soecialists	Agriculture	No	NA	NA	NA	NA	NA	Yes	Oct Nov	Mar	1	12000	250	Yes	May	Ag Sep	1.33	3500	0	No	NA	NA	NA	NA	NA	NA	Unfavorable wheather	NA	Yes	Household consumption	NA	8	polypropylene sacks	Insecticides	Insect damage	Yes
331	Valle de Majes	Lowland	Beringa	4	17	79	Male	> 50	Married	1	High School	No	Personal experience	Agriculture	No	NA	NA	NA	NA	NA	No	NA	NA	NA	NA	NA	No	NA	NA	NA	NA	NA	No	NA	NA	NA	NA	NA	NA	Have not experienced major challenges during field drying	NA	No	NA	Immediate economic needs	NA	polypropylene sacks	NA	NA	NA
332	Valle de Majes	Lowland	Beringa	4	17	79	Male	> 50	Single	3	High School	No	Personal experience	Agriculture	No	NA	NA	NA	NA	NA	Yes	Nov	May	3	30000	0	No	NA	NA	NA	NA	NA	No	NA	NA	NA	NA	NA	NA	Have not experienced major challenges during field drying	NA	No	NA	Immediate economic needs	NA	polypropylene sacks	NA	NA	NA
333	Valle de Majes	Lowland	Beringa	4	17	79	Male	> 50	Married	2	Primary School	No	Personal experience	Agriculture	No	NA	NA	NA	NA	NA	No	NA	NA	NA	NA	NA	No	NA	NA	NA	NA	NA	No	NA	NA	NA	NA	NA	NA	NA	NA	No	NA	Immediate economic needs	NA		NA	NA	NA
334	Valle de Majes	Lowland	Beringa	4	17	79	Female	18 - 30	Single	4	High School	No	Personal experience	Agriculture	No	NA	NA	NA	NA	NA	No	NA	NA	NA	NA	NA	No	NA	NA	NA	NA	NA	No	NA	NA	NA	NA	NA	NA	Unfavorable wheather	NA	No	NA	Immediate economic needs	NA	polypropylene sacks	NA	NA	NA
335	Valle de Majes	Lowland	Beringa	4	17	79	Male	> 50	Married	2	Primary School	No	Personal experience	Agriculture	No	NA	NA	NA	NA	NA	No	NA	NA	NA	NA	NA	No	NA	NA	NA	NA	NA	No	NA	NA	NA	NA	NA	NA	NA	NA	No	NA	Immediate economic needs	NA	polypropylene sacks	NA	NA	NA
336	Valle de Majes	Lowland	Beringa	4	17	79	Male	41 - 50	Married	4	High School	No	Personal experience	Agriculture	No	NA	NA	NA	NA	NA	No	NA	NA	NA	NA	NA	No	NA	NA	NA	NA	NA	No	NA	NA	NA	NA	NA	NA	NA	NA	No	NA	Immediate economic needs	NA		NA	NA	NA
337	Valle de Majes	Lowland	Beringa	4	17	79	Male	> 50	Widow	2	Basic/None Literacy	No	Personal experience	Agriculture	No	NA	NA	NA	NA	NA	No	NA	NA	NA	NA	NA	Yes	Jun Jul	Sep	1	2000	20	No	NA	NA	NA	NA	NA	NA	NA	NA	Yes	Household consumption	NA	1.5	polypropylene sacks	Do nothing	Insect damage	No
338	Valle de Majes	Lowland	Beringa	4	17	79	Male	31 - 40	Married	4	Tertiary/University	No	Personal experience	Agriculture	No	NA	NA	NA	NA	NA	Yes	Nov	Feb Mar	5	60000	60000	No	NA	NA	NA	NA	NA	No	NA	NA	NA	NA	NA	Insects	Unfavorable wheather	NA	Yes	For subsequent sale	NA	1.5	polypropylene sacks	Do nothing	Insect damage	No
339	Valle de Majes	Lowland	Beringa	4	17	79	Male	> 50	Married	2	High School	No	Personal experience	Agriculture	No	NA	NA	NA	NA	NA	Yes	Nov	Abr	1	12000	0	Yes	Oct	Abr	3	6000	100	No	NA	NA	NA	NA	NA	NA	Lack of drying space	NA	Yes	For seed	NA	4.5	polypropylene sacks	Insecticides	Insect damage	Yes
340	Valle de Majes	Lowland	Beringa	4	17	79	Male	> 50	Married	2	Primary School	No	Personal experience	Agriculture	No	NA	NA	NA	NA	NA	No	NA	NA	NA	NA	NA	No	NA	NA	NA	NA	NA	No	NA	NA	NA	NA	NA	NA	Unfavorable wheather	NA	Yes	For seed	NA	8	polypropylene sacks	Insecticides	Insect damage	Yes
341	Valle de Majes	Lowland	Beringa	4	17	79	Male	41 - 50	Married	4	High School	Yes	Agri-store soecialists	Agriculture	No	NA	NA	NA	NA	NA	Yes	Oct	Abr	2	25000	0	No	NA	NA	NA	NA	NA	No	NA	NA	NA	NA	NA	NA	NA	NA	No	NA	Immediate economic needs	NA	polypropylene sacks	NA	NA	NA
342	Valle de Majes	Lowland	Beringa	4	17	79	Male	> 50	Married	2	High School	No	Personal experience	Agriculture	No	NA	NA	NA	NA	NA	Yes	Oct	Abr	6	90000	90000	No	NA	NA	NA	NA	NA	No	NA	NA	NA	NA	NA	NA	NA	NA	Yes	Household consumption	NA	12	polypropylene sacks, plastic drums	Chilling	Insect damage	No
343	Valle de Majes	Lowland	La Real	4	17	125	Male	41 - 50	Married	3	High School	No	Personal experience	Agriculture	No	NA	NA	NA	NA	NA	Yes	Oct	Mar	2	36000	500	No	NA	NA	NA	NA	NA	No	NA	NA	NA	NA	NA	NA	Unfavorable wheather	NA	Yes	Household consumption	NA	12	Plastic sack - fertilizer	Insecticides	Insect damage	Yes
344	Valle de Majes	Lowland	La Real	4	17	125	Male	41 - 50	Married	3	Primary School	No	Personal experience	Agriculture	No	NA	NA	NA	NA	NA	Yes	Oct	Mar	2	30000	0	No	NA	NA	NA	NA	NA	No	NA	NA	NA	NA	NA	NA	NA	Tact/Visual	No	NA	Immediate economic needs	NA	polypropylene sacks	NA	NA	NA
345	Valle de Majes	Lowland	La Real	4	17	125	Female	41 - 50	Married	8	Primary School	No	Personal experience	Agriculture	No	NA	NA	NA	NA	NA	No	NA	NA	NA	NA	NA	No	NA	NA	NA	NA	NA	No	NA	NA	NA	NA	NA	NA	NA	NA	No	NA	Immediate economic needs	NA		NA	NA	NA
346	Valle de Majes	Lowland	La Real	4	17	125	Male	> 50	Married	2	High School	No	Personal experience	Agriculture	No	NA	NA	NA	NA	NA	No	NA	NA	NA	NA	NA	No	NA	NA	NA	NA	NA	Yes	Abr	Oct Nov	2	NA	150	Insects	NA	Tact/Visual	No	NA	Immediate economic needs	NA	polypropylene sacks	NA	NA	NA
347	Valle de Majes	Lowland	La Real	4	17	125	Female	> 50	Single	2	Primary School	No	Personal experience	Agriculture	No	NA	NA	NA	NA	NA	No	NA	NA	NA	NA	NA	No	NA	NA	NA	NA	NA	No	NA	NA	NA	NA	NA	NA	NA	NA	No	NA	Immediate economic needs	NA	Meshed sacks	NA	NA	NA
348	Valle de Majes	Lowland	La Real	4	17	125	Male	> 50	Single	1	High School	No	Personal experience	Agriculture	No	NA	NA	NA	NA	NA	Yes	Nov	Mar	15	150000	100000	No	NA	NA	NA	NA	NA	No	NA	NA	NA	NA	NA	NA	NA	NA	Yes	For subsequent sale	NA	4.5	polypropylene sacks	Do nothing	Rodents	No
349	Valle de Majes	Lowland	La Real	4	17	125	Female	> 50	Widow	1	High School	No	Personal experience	Agriculture	No	NA	NA	NA	NA	NA	Yes	Oct Nov	Mar	38	450000	0	No	NA	NA	NA	NA	NA	No	NA	NA	NA	NA	NA	Fall to the ground	NA	NA	Yes	For subsequent sale	NA	4.5	Concrete silo	Do nothing	Insect damage	No
350	Valle de Majes	Lowland	La Real	4	17	125	Male	> 50	Married	4	Primary School	No	Personal experience	Agriculture	No	NA	NA	NA	NA	NA	Yes	Oct Nov	Mar Abr	1.5	21000	100	No	NA	NA	NA	NA	NA	No	NA	NA	NA	NA	NA	NA	NA	NA	No	NA	Not enough production	NA	polypropylene sacks	NA	NA	NA
351	Valle de Majes	Lowland	La Real	4	17	125	Male	> 50	Married	3	Tertiary/University	No	Personal experience	Full time employee	No	NA	NA	NA	NA	NA	Yes	Nov Dic	Mar	0.6	8000	500	No	NA	NA	NA	NA	NA	No	NA	NA	NA	NA	NA	Birds	NA	NA	Yes	Household consumption	NA	4.5	polypropylene sacks	Insecticides	Insect damage	Yes
352	Valle de Majes	Lowland	La Real	4	17	125	Male	> 50	Widow	3	High School	Yes	Other farmers	Agriculture	No	NA	NA	NA	NA	NA	Yes	Oct Nov Dic	Feb Mar	1	12000	200	No	NA	NA	NA	NA	NA	No	NA	NA	NA	NA	NA	NA	NA	NA	Yes	Household consumption	NA	4.5	plastic drums	Hermetic /low oxygen	Insect damage	No
353	Valle de Majes	Lowland	La Real	4	17	125	Male	> 50	Married	4	High School	No	Personal experience	Agriculture	No	NA	NA	NA	NA	NA	Yes	Oct Nov	Abr May	0.8	10000	400	No	NA	NA	NA	NA	NA	No	NA	NA	NA	NA	NA	NA	NA	NA	Yes	Household consumption	NA	12	polypropylene sacks	Do nothing	Insect damage	No
354	Valle de Majes	Lowland	Monte Los Puros	4	17	390	Male	> 50	Married	4	High School	No	Personal experience	Agriculture	No	NA	NA	NA	NA	NA	Yes	Nov	Mar Abr	5	75000	50000	No	NA	NA	NA	NA	NA	No	NA	NA	NA	NA	NA	NA	Unfavorable wheather	NA	Yes	For subsequent sale	NA	12	Plastic sack - fertilizer	Insecticides	Insect damage	Yes
355	Valle de Majes	Lowland	Monte Los Puros	4	17	390	Male	> 50	Married	5	Primary School	No	Personal experience	Agriculture	No	NA	NA	NA	NA	NA	No	NA	NA	NA	NA	NA	Yes	Ag	En Feb	0.7	2000	0	No	NA	NA	NA	NA	NA	NA	Have not experienced major challenges during field drying	NA	No	NA	Immediate economic needs	NA	plastic drums	NA	NA	NA
356	Valle de Majes	Lowland	Monte Los Puros	4	17	390	Female	> 50	Married	2	High School	No	Personal experience	Agriculture	No	NA	NA	NA	NA	NA	Yes	Oct Nov	Abr	1.3	16000	0	No	NA	NA	NA	NA	NA	No	NA	NA	NA	NA	NA	NA	Unfavorable wheather	NA	No	NA	Immediate economic needs	NA	polypropylene sacks	NA	NA	NA
357	Valle de Majes	Lowland	Monte Los Puros	4	17	390	Male	41 - 50	Married	5	Tertiary/University	No	Personal experience	Agriculture	No	NA	NA	NA	NA	NA	Yes	Oct	Mar	3	52000	0	No	NA	NA	NA	NA	NA	No	NA	NA	NA	NA	NA	Rodents	NA	Tact/Visual	Yes	Household consumption	NA	4.5		Do nothing	Insect damage	No
358	Valle de Majes	Lowland	Monte Los Puros	4	17	390	Male	31 - 40	Married	5	Tertiary/University	No	Personal experience	Agriculture	No	NA	NA	NA	NA	NA	Yes	Oct Nov	Feb Mar	3	36000	0	No	NA	NA	NA	NA	NA	No	NA	NA	NA	NA	NA	NA	NA	NA	No	NA	Immediate economic needs	NA		NA	NA	NA
359	Valle de Majes	Lowland	Monte Los Puros	4	17	390	Male	> 50	Divorced/Separated	1	Tertiary/University	Yes	Extension agents	Agriculture	No	NA	NA	NA	NA	NA	Yes	Oct Nov	Mar	10	130000	130000	No	NA	NA	NA	NA	NA	No	NA	NA	NA	NA	NA	NA	NA	NA	Yes	For subsequent sale	NA	1.5	polypropylene sacks	Insecticides	NA	No
360	Valle de Majes	Lowland	Monte Los Puros	4	17	390	Female	> 50	Married	2	Primary School	No	Personal experience	Agriculture	No	NA	NA	NA	NA	NA	Yes	Oct Nov	Mar Abr May	1	12000	100	No	NA	NA	NA	NA	NA	No	NA	NA	NA	NA	NA	NA	NA	NA	No	NA	Immediate economic needs	NA	polypropylene sacks	NA	NA	NA
361	Valle de Majes	Lowland	Monte Los Puros	4	17	390	Female	> 50	Married	2	High School	No	Personal experience	Agriculture	No	NA	NA	NA	NA	NA	Yes	Oct Nov	Mar Abr	5	75000	0	No	NA	NA	NA	NA	NA	No	NA	NA	NA	NA	NA	NA	NA	NA	No	NA	Insect issues	NA		NA	NA	NA
362	Valle de Majes	Lowland	Monte Los Puros	4	17	390	Male	31 - 40	Married	4	High School	Yes	Other farmers	Agriculture	No	NA	NA	NA	NA	NA	Yes	Nov	Mar	0.6	12000	0	No	NA	NA	NA	NA	NA	No	NA	NA	NA	NA	NA	NA	Unfavorable wheather	NA	Yes	Household consumption	NA	1.5	polypropylene sacks	Do nothing	Insect damage	No
363	Valle de Majes	Lowland	Monte Los Puros	4	17	390	Male	> 50	Married	2	Tertiary/University	No	Personal experience	Agriculture	No	NA	NA	NA	NA	NA	Yes	Nov Dic	Abr	0.7	9000	0	No	NA	NA	NA	NA	NA	No	NA	NA	NA	NA	NA	NA	NA	NA	No	NA	Immediate economic needs	NA		NA	NA	NA
364	Valle de Majes	Lowland	Monte Los Puros	4	17	390	Male	> 50	Single	2	High School	No	Personal experience	Agriculture	No	NA	NA	NA	NA	NA	Yes	Oct Nov	Mar Abr	1	14000	400	No	NA	NA	NA	NA	NA	No	NA	NA	NA	NA	NA	NA	NA	NA	No	NA	Not enough production	NA		NA	NA	NA
365	Valle de Majes	Lowland	Monte Los Puros	4	17	390	Female	31 - 40	Married	4	High School	Yes	Agri-store soecialists	Agriculture	No	NA	NA	NA	NA	NA	Yes	Dic	Abr	1	15000	0	No	NA	NA	NA	NA	NA	No	NA	NA	NA	NA	NA	NA	NA	NA	No	NA	Immediate economic needs	NA	polypropylene sacks	NA	NA	NA
366	Valle de Majes	Lowland	Monte Los Puros	4	17	390	Female	31 - 40	Married	4	High School	Yes	Other farmers	Agriculture	No	NA	NA	NA	NA	NA	Yes	Dic	Abr	1	12000	100	No	NA	NA	NA	NA	NA	No	NA	NA	NA	NA	NA	NA	NA	NA	Yes	Household consumption	NA	4.5	polypropylene sacks	Do nothing	Insect damage	No
367	Valle de Majes	Lowland	Monte Los Puros	4	17	390	Male	> 50	Married	2	High School	Yes	Agri-store soecialists	Agriculture	No	NA	NA	NA	NA	NA	Yes	Nov	Abr	1.66	20000	150	No	NA	NA	NA	NA	NA	No	NA	NA	NA	NA	NA	NA	NA	NA	Yes	Household consumption	NA	4.5	polypropylene sacks	Do nothing	Insect damage	No
368	Valle de Majes	Lowland	Tomaca	4	17	88	Male	31 - 40	Married	4	High School	No	Personal experience	Agriculture	No	NA	NA	NA	NA	NA	Yes	Nov Dic	May	3	45000	0	No	NA	NA	NA	NA	NA	No	NA	NA	NA	NA	NA	NA	NA	NA	No	NA	Not enough production	NA	polypropylene sacks	NA	NA	NA
369	Valle de Majes	Lowland	Tomaca	4	17	88	Female	> 50	Widow	1	Primary School	Yes	Other farmers	Agriculture	No	NA	NA	NA	NA	NA	Yes	Dic	May	5	52000	0	No	NA	NA	NA	NA	NA	No	NA	NA	NA	NA	NA	NA	NA	NA	Yes	Household consumption	NA	12	polypropylene sacks	Insecticides	Insect damage	Yes
370	Valle de Majes	Lowland	Tomaca	4	17	88	Female	31 - 40	Married	4	High School	No	Personal experience	Agriculture	No	NA	NA	NA	NA	NA	No	NA	NA	NA	NA	NA	Yes	Jun	Nov	2	1800	0	No	NA	NA	NA	NA	NA	NA	NA	Tact/Visual	No	NA	Immediate economic needs	NA	polypropylene sacks	NA	NA	NA
371	Valle de Majes	Lowland	Tomaca	4	17	88	Male	> 50	Single	3	Primary School	No	Personal experience	Agriculture	No	NA	NA	NA	NA	NA	No	NA	NA	NA	NA	NA	No	NA	NA	NA	NA	NA	No	NA	NA	NA	NA	NA	NA	Unfavorable wheather	NA	Yes	For seed	NA	8	polypropylene sacks	Insecticides	Insect damage	Yes
372	Valle de Majes	Lowland	Tomaca	4	17	88	Female	> 50	Divorced/Separated	3	Tertiary/University	No	Personal experience	Agriculture	No	NA	NA	NA	NA	NA	No	NA	NA	NA	NA	NA	No	NA	NA	NA	NA	NA	Yes	Jun	Oct Nov	8	17000	0	Fall to the ground	NA	Tact/Visual	No	NA	Immediate economic needs	NA	polypropylene sacks	NA	NA	NA
373	Valle de Majes	Lowland	Tomaca	4	17	88	Male	> 50	Single	2	Tertiary/University	No	Personal experience	Agriculture	No	NA	NA	NA	NA	NA	Yes	Oct Nov	Mar Abr	10	130000	100000	No	NA	NA	NA	NA	NA	No	NA	NA	NA	NA	NA	NA	Lack of drying space	NA	Yes	For subsequent sale	NA	8	polypropylene sacks	Insecticides	Insect damage	Yes
374	Valle de Majes	Lowland	Tomaca	4	17	88	Male	> 50	Married	2	High School	No	Personal experience	Agriculture	No	NA	NA	NA	NA	NA	Yes	Nov Dic	Mar Abr May	4	48000	10000	No	NA	NA	NA	NA	NA	No	NA	NA	NA	NA	NA	NA	Unfavorable wheather	NA	Yes	For subsequent sale	NA	12	polypropylene sacks	Insecticides	Insect damage	Yes
375	Valle de Majes	Lowland	Tomaca	4	17	88	Male	18 - 30	Married	3	High School	Yes	Agri-store soecialists	Agriculture	No	NA	NA	NA	NA	NA	Yes	Sep Oct	Mar	1.66	22000	150	No	NA	NA	NA	NA	NA	No	NA	NA	NA	NA	NA	NA	NA	NA	Yes	Household consumption	NA	4.5	polypropylene sacks, plastic drums	Hermetic /low oxygen	Insect damage	No
376	Valle de Majes	Lowland	Tomaca	4	17	88	Male	> 50	Married	2	Primary School	No	Personal experience	Agriculture	No	NA	NA	NA	NA	NA	No	NA	NA	NA	NA	NA	No	NA	NA	NA	NA	NA	Yes	Jun	Oct	7	24000	0	Fall to the ground	Unfavorable wheather	Tact/Visual	No	NA	Immediate economic needs	NA	polypropylene sacks	NA	NA	NA
377	Valle de Majes	Lowland	Tomaca	4	17	88	Male	31 - 40	Single	5	Primary School	No	Personal experience	Agriculture	No	NA	NA	NA	NA	NA	No	NA	NA	NA	NA	NA	No	NA	NA	NA	NA	NA	No	NA	NA	NA	NA	NA	NA	NA	NA	No	NA	NA	NA	polypropylene sacks	NA	NA	NA
378	Valle de Majes	Lowland	Tomaca	4	17	88	Female	> 50	Married	4	Basic/None Literacy	No	Personal experience	Agriculture	No	NA	NA	NA	NA	NA	Yes	Dic	Abr	1	15000	500	No	NA	NA	NA	NA	NA	No	NA	NA	NA	NA	NA	NA	NA	NA	Yes	Household consumption	NA	12	plastic drums	Do nothing	Insect damage	No
379	Valle de Majes	Lowland	Tomaca	4	17	88	Male	> 50	Married	3	Primary School	Yes	Agri-store soecialists	Agriculture	No	NA	NA	NA	NA	NA	Yes	En Dic	Abr	1	15000	150	No	NA	NA	NA	NA	NA	Yes	May Jun	Nov	0.33	1000	50	NA	Unfavorable wheather	Tact/Visual	Yes	Household consumption	NA	4.5	barrels	Do nothing	Insect damage	No
380	Valle de Majes	Lowland	Cantas Pedregal	4	17	94	Male	> 50	Married	4	Tertiary/University	Yes	Other farmers	Agriculture	No	NA	NA	NA	NA	NA	Yes	Sep Oct	Feb Mar	3.3	50000	0	No	NA	NA	NA	NA	NA	No	NA	NA	NA	NA	NA	NA	NA	NA	No	NA	Immediate economic needs	NA	polypropylene sacks	NA	NA	NA
381	Valle de Majes	Lowland	Cantas Pedregal	4	17	94	Female	41 - 50	Married	3	Tertiary/University	No	Personal experience	Agriculture	No	NA	NA	NA	NA	NA	Yes	Oct	Mar Abr	6	100000	0	No	NA	NA	NA	NA	NA	No	NA	NA	NA	NA	NA	NA	NA	NA	Yes	Household consumption	NA	8	polypropylene sacks	Insecticides	Insect damage	Yes
382	Valle de Majes	Lowland	Cantas Pedregal	4	17	94	Male	> 50	Widow	3	Primary School	Yes	NGOs	Agriculture	No	NA	NA	NA	NA	NA	Yes	Ag Sep	Mar Abr	3	45000	0	Yes	Mar Abr	Jul Ag	3	NA	0	Yes	Mar Abr	Ag Sep	2	4800	50	NA	NA	NA	Yes	Household consumption	NA	4.5	polypropylene sacks	Do nothing	Insect damage	No
383	Valle de Majes	Lowland	Cantas Pedregal	4	17	94	Male	> 50	Married	5	High School	Yes	Extension agents	Agriculture	No	NA	NA	NA	NA	NA	Yes	Oct Nov Dic	Mar Abr	3	45000	0	No	NA	NA	NA	NA	NA	Yes	Mar Abr	Sep Oct	3	9000	0	NA	NA	NA	No	NA	Immediate economic needs	NA		NA	NA	NA
384	Valle de Majes	Lowland	Cantas Pedregal	4	17	94	Male	> 50	Married	3	High School	No	Personal experience	Agriculture	No	NA	NA	NA	NA	NA	Yes	Oct Nov	Mar	5	65000	500	No	NA	NA	NA	NA	NA	No	NA	NA	NA	NA	NA	NA	Lack of drying space	NA	Yes	Household consumption	NA	4.5	polypropylene sacks	Insecticides	Insect damage	Yes
385	Valle de Majes	Lowland	Cantas Pedregal	4	17	94	Male	31 - 40	Single	6	High School	No	Personal experience	Full time employee	No	NA	NA	NA	NA	NA	No	NA	NA	NA	NA	NA	No	NA	NA	NA	NA	NA	No	NA	NA	NA	NA	NA	NA	NA	NA	No	NA	Immediate economic needs	NA	polypropylene sacks	NA	NA	NA
386	Valle de Majes	Lowland	Cantas Pedregal	4	17	94	Male	18 - 30	Married	3	Tertiary/University	No	Personal experience	Agriculture	No	NA	NA	NA	NA	NA	No	NA	NA	NA	NA	NA	Yes	Sep	Feb	2	7000	2000	No	NA	NA	NA	NA	NA	Birds	Unfavorable wheather	Tact/Visual	Yes	For seed	NA	12	polypropylene sacks	Botanicals	Rodents	No
387	Valle de Majes	Lowland	Cantas Pedregal	4	17	94	Female	41 - 50	Married	2	High School	No	Personal experience	Agriculture	No	NA	NA	NA	NA	NA	Yes	Oct	Feb Mar	2	24000	150	No	NA	NA	NA	NA	NA	No	NA	NA	NA	NA	NA	NA	NA	Tact/Visual	Yes	Household consumption	NA	4.5	polypropylene sacks	Insecticides	Insect damage	Yes
388	Valle de Majes	Lowland	Cantas Pedregal	4	17	94	Female	> 50	Married	2	High School	No	Personal experience	Agriculture	No	NA	NA	NA	NA	NA	Yes	Nov	Abr	3	30000	200	No	NA	NA	NA	NA	NA	No	NA	NA	NA	NA	NA	Insects	NA	Tact/Visual	Yes	Household consumption	NA	4.5	polypropylene sacks	Do nothing	Insect damage	No
389	Valle de Majes	Lowland	Cantas Pedregal	4	17	94	Female	> 50	Married	2	Primary School	No	Personal experience	Agriculture	No	NA	NA	NA	NA	NA	Yes	Dic	Mar Abr	5	100000	500	No	NA	NA	NA	NA	NA	No	NA	NA	NA	NA	NA	NA	NA	Tact/Visual	Yes	Household consumption	NA	12	polypropylene sacks	Do nothing	Insect damage	No
390	Valle de Majes	Lowland	Cantas Pedregal	4	17	94	Male	31 - 40	Married	4	Tertiary/University	Yes	Agri-store soecialists	Agriculture	No	NA	NA	NA	NA	NA	Yes	Sep Oct	Mar	15	225000	1000	Yes	Feb Mar	Jul	2	9000	0	No	NA	NA	NA	NA	NA	NA	NA	NA	Yes	Household consumption	NA	12	polypropylene sacks	Insecticides	Insect damage	Yes
391	Valle de Majes	Lowland	Cantas Pedregal	4	17	94	Male	41 - 50	Married	4	High School	No	Personal experience	Agriculture	No	NA	NA	NA	NA	NA	No	NA	NA	NA	NA	NA	No	NA	NA	NA	NA	NA	Yes	Abr May	Jul Ag	1	NA	0	NA	NA	Tact/Visual	No	NA	Immediate economic needs	NA	polypropylene sacks	NA	NA	NA
392	Valle de Majes	Lowland	Sarcas Toran	4	17	240	Male	41 - 50	Married	4	Tertiary/University	Yes	Other farmers	Agriculture	No	NA	NA	NA	NA	NA	Yes	Oct Nov	Abr May	1.7	13500	1500	No	NA	NA	NA	NA	NA	No	NA	NA	NA	NA	NA	Birds	Unfavorable wheather	Tact/Visual	Yes	Household consumption	NA	12	polypropylene sacks	Insecticides	Insect damage	Yes
393	Valle de Majes	Lowland	Sarcas Toran	4	17	240	Male	> 50	Married	2	High School	No	Personal experience	Agriculture	No	NA	NA	NA	NA	NA	Yes	Ag Sep Oct	Abr	NA	NA	10000	No	NA	NA	NA	NA	NA	No	NA	NA	NA	NA	NA	Insects	Unfavorable wheather	Tact/Visual	Yes	For subsequent sale	NA	1.5	polypropylene sacks	Insecticides	Insect damage	Yes
394	Valle de Majes	Lowland	Sarcas Toran	4	17	240	Male	31 - 40	Married	4	High School	Yes	Other farmers	Agriculture	No	NA	NA	NA	NA	NA	No	NA	NA	NA	NA	NA	Yes	Mar Abr	Ag	2	9000	0	No	NA	NA	NA	NA	NA	NA	Have not experienced major challenges during field drying	NA	No	NA	Immediate economic needs	NA	polypropylene sacks	NA	NA	NA
395	Valle de Majes	Lowland	Sarcas Toran	4	17	240	Male	41 - 50	Married	4	High School	No	Personal experience	Agriculture	No	NA	NA	NA	NA	NA	No	NA	NA	NA	NA	NA	No	NA	NA	NA	NA	NA	No	NA	NA	NA	NA	NA	Rodents	Unfavorable wheather	Tact/Visual	Yes	Household consumption	NA	8	plastic drums	Do nothing	Insect damage	No
396	Valle de Majes	Lowland	Sarcas Toran	4	17	240	Male	> 50	Married	2	Tertiary/University	No	Personal experience	Agriculture	No	NA	NA	NA	NA	NA	No	NA	NA	NA	NA	NA	No	NA	NA	NA	NA	NA	No	NA	NA	NA	NA	NA	NA	Unfavorable wheather	NA	No	NA	Immediate economic needs	NA		NA	NA	NA
397	Valle de Majes	Lowland	Sarcas Toran	4	17	240	Female	31 - 40	Married	5	Tertiary/University	No	Personal experience	Agriculture	No	NA	NA	NA	NA	NA	No	NA	NA	NA	NA	NA	No	NA	NA	NA	NA	NA	No	NA	NA	NA	NA	NA	NA	NA	NA	No	NA	Immediate economic needs	NA		NA	NA	NA
398	Valle de Majes	Lowland	Sarcas Toran	4	17	240	Male	> 50	Married	2	Primary School	No	Personal experience	Agriculture	No	NA	NA	NA	NA	NA	Yes	Sep Oct	Feb Mar	1	NA	15000	No	NA	NA	NA	NA	NA	No	NA	NA	NA	NA	NA	NA	Unfavorable wheather	NA	No	NA	Immediate economic needs	NA	polypropylene sacks	NA	NA	NA
399	Valle de Majes	Lowland	Sarcas Toran	4	17	240	Male	31 - 40	Single	6	Tertiary/University	No	Personal experience	Agriculture	No	NA	NA	NA	NA	NA	Yes	Nov	Feb Mar	2	28000	0	No	NA	NA	NA	NA	NA	No	NA	NA	NA	NA	NA	NA	NA	NA	No	NA	Immediate economic needs	NA	polypropylene sacks	NA	NA	NA
400	Valle de Majes	Lowland	Sarcas Toran	4	17	240	Male	> 50	Married	3	Tertiary/University	No	Personal experience	Commerce / own business	No	NA	NA	NA	NA	NA	No	NA	NA	NA	NA	NA	No	NA	NA	NA	NA	NA	No	NA	NA	NA	NA	NA	Birds	Lack of drying space	Tact/Visual	Yes	For subsequent sale	NA	4.5	polypropylene sacks	Insecticides	Insect damage	Yes
401	Valle de Majes	Lowland	Sarcas Toran	4	17	240	Female	41 - 50	Single	3	High School	No	Personal experience	Agriculture	No	NA	NA	NA	NA	NA	Yes	Nov	Mar	1	11000	11000	No	NA	NA	NA	NA	NA	No	NA	NA	NA	NA	NA	Birds	Have not experienced major challenges during field drying	NA	Yes	For subsequent sale	NA	4.5	polypropylene sacks	Do nothing	Rodents	No
402	Valle de Majes	Lowland	Sarcas Toran	4	17	240	Female	31 - 40	Married	5	High School	No	Personal experience	Agriculture	No	NA	NA	NA	NA	NA	Yes	Oct	Mar	1.5	20000	5000	No	NA	NA	NA	NA	NA	No	NA	NA	NA	NA	NA	Fall to the ground	Have not experienced major challenges during field drying	NA	Yes	For subsequent sale	NA	NA	polypropylene sacks	Insecticides	Insect damage	Yes
403	Valle de Majes	Lowland	Sarcas Toran	4	17	240	Male	> 50	Married	3	Tertiary/University	No	Personal experience	Agriculture	No	NA	NA	NA	NA	NA	Yes	Oct Nov	Mar Abr	4	60000	0	No	NA	NA	NA	NA	NA	No	NA	NA	NA	NA	NA	Fall to the ground	Unfavorable wheather	Moisture meter	Yes	Household consumption	NA	8	Plastic sack - fertilizer	Insecticides	Insect damage	Yes
404	Valle de Majes	Lowland	Sogiata	4	17	147	Male	18 - 30	Married	4	High School	No	Personal experience	Agriculture	No	NA	NA	NA	NA	NA	No	NA	NA	NA	NA	NA	No	NA	NA	NA	NA	NA	No	NA	NA	NA	NA	NA	NA	Have not experienced major challenges during field drying	NA	No	NA	Immediate economic needs	NA	polypropylene sacks	NA	NA	NA
405	Valle de Majes	Lowland	Sogiata	4	17	147	Male	> 50	Married	4	High School	No	Personal experience	Agriculture	No	NA	NA	NA	NA	NA	Yes	Sep	Mar	2.29	30000	0	No	NA	NA	NA	NA	NA	Yes	May	Sep	2.3	5000	0	Insects	Have not experienced major challenges during field drying	NA	Yes	Household consumption	NA	1.5	polypropylene sacks	Do nothing	Insect damage	No
406	Valle de Majes	Lowland	Sogiata	4	17	147	Male	> 50	Single	1	High School	Yes	Other farmers	Agriculture	No	NA	NA	NA	NA	NA	Yes	Oct	Mar	1.75	23000	0	No	NA	NA	NA	NA	NA	No	NA	NA	NA	NA	NA	Rodents	NA	Tact/Visual	No	NA	Immediate economic needs	NA	polypropylene sacks	NA	NA	NA
407	Valle de Majes	Lowland	Sogiata	4	17	147	Female	> 50	Divorced/Separated	1	Primary School	No	Personal experience	Agriculture	No	NA	NA	NA	NA	NA	Yes	Nov	Mar	1.5	15000	0	No	NA	NA	NA	NA	NA	No	NA	NA	NA	NA	NA	Rodents	NA	Tact/Visual	Yes	Household consumption	NA	4.5	polypropylene sacks, Plastic buckets	Do nothing	Insect damage	No
408	Valle de Majes	Lowland	Sogiata	4	17	147	Male	> 50	Married	2	Primary School	No	Personal experience	Agriculture	No	NA	NA	NA	NA	NA	Yes	Oct	Mar Abr	1	15000	100	No	NA	NA	NA	NA	NA	No	NA	NA	NA	NA	NA	NA	Unfavorable wheather	NA	Yes	Household consumption	NA	1.5	polypropylene sacks	Do nothing	Insect damage	No
409	Valle de Majes	Lowland	Sogiata	4	17	147	Male	> 50	Married	2	Primary School	No	Personal experience	Agriculture	No	NA	NA	NA	NA	NA	Yes	Oct	Mar	4.5	54000	0	No	NA	NA	NA	NA	NA	No	NA	NA	NA	NA	NA	NA	Unfavorable wheather	NA	Yes	Household consumption	NA	4.5	polypropylene sacks	Do nothing	Insect damage	No
410	Valle de Majes	Lowland	Sogiata	4	17	147	Male	> 50	Widow	1	Tertiary/University	No	Personal experience	Agriculture	No	NA	NA	NA	NA	NA	Yes	Oct Nov	Feb Mar	5	60000	0	No	NA	NA	NA	NA	NA	No	NA	NA	NA	NA	NA	NA	NA	NA	No	NA	Immediate economic needs	NA		NA	NA	NA
411	Valle de Majes	Lowland	Sogiata	4	17	147	Male	> 50	Married	2	High School	No	Personal experience	Agriculture	No	NA	NA	NA	NA	NA	Yes	Oct	Feb Mar	6	90000	0	No	NA	NA	NA	NA	NA	No	NA	NA	NA	NA	NA	NA	Unfavorable wheather	NA	Yes	Household consumption	NA	4.5	polypropylene sacks, plastic drums	Do nothing	Insect damage	No
412	Valle de Majes	Lowland	Sogiata	4	17	147	Male	31 - 40	Married	5	High School	No	Personal experience	Agriculture	No	NA	NA	NA	NA	NA	No	NA	NA	NA	NA	NA	No	NA	NA	NA	NA	NA	No	NA	NA	NA	NA	NA	NA	Have not experienced major challenges during field drying	NA	No	NA	NA	NA		NA	NA	NA
413	Valle de Majes	Lowland	Sogiata	4	17	147	Male	> 50	Married	2	Tertiary/University	No	Personal experience	Agriculture	No	NA	NA	NA	NA	NA	Yes	Nov	Mar	1	15000	0	No	NA	NA	NA	NA	NA	No	NA	NA	NA	NA	NA	Rodents	NA	Tact/Visual	Yes	Household consumption	NA	4.5	polypropylene sacks	Do nothing	Insect damage	No
414	Valle de Majes	Lowland	Sogiata	4	17	147	Female	> 50	Widow	5	Tertiary/University	Yes	Agri-store soecialists	Agriculture	No	NA	NA	NA	NA	NA	Yes	Nov	Mar	6	54000	27000	No	NA	NA	NA	NA	NA	No	NA	NA	NA	NA	NA	NA	NA	NA	Yes	For subsequent sale	NA	4.5	polypropylene sacks	Do nothing	Insect damage	No
415	Valle de Majes	Lowland	Sogiata	4	17	147	Male	> 50	Married	4	High School	Yes	Media (radio, TV, etc.)	Full time employee	No	NA	NA	NA	NA	NA	Yes	Oct	Mar	1.5	18000	100	No	NA	NA	NA	NA	NA	No	NA	NA	NA	NA	NA	NA	NA	NA	Yes	Household consumption	NA	1.5	polypropylene sacks	Do nothing	Insect damage	No
416	Valle de Majes	Lowland	Sogiata	4	17	147	Male	> 50	Married	6	Tertiary/University	No	Personal experience	Agriculture	No	NA	NA	NA	NA	NA	Yes	Oct Nov	Mar	3.3	50000	200	No	NA	NA	NA	NA	NA	No	NA	NA	NA	NA	NA	NA	NA	NA	Yes	Household consumption	NA	4.5	polypropylene sacks	Do nothing	Insect damage	No
417	Valle de Majes	Lowland	Ongoro Bajo	4	17	58	Male	41 - 50	Married	2	Primary School	No	Personal experience	Agriculture	No	NA	NA	NA	NA	NA	No	NA	NA	NA	NA	NA	No	NA	NA	NA	NA	NA	No	NA	NA	NA	NA	NA	Rodents	Unfavorable wheather	NA	Yes	Household consumption	NA	12	Plastic sack - fertilizer	Insecticides	Insect damage	Yes
418	Valle de Majes	Lowland	Ongoro Bajo	4	17	58	Male	> 50	Married	3	High School	No	Personal experience	Agriculture	No	NA	NA	NA	NA	NA	No	NA	NA	NA	NA	NA	No	NA	NA	NA	NA	NA	No	NA	NA	NA	NA	NA	Birds	Unfavorable wheather	NA	Yes	Household consumption	NA	12	polypropylene sacks	Insecticides	Insect damage	Yes
419	Valle de Majes	Lowland	Ongoro Bajo	4	17	58	Male	> 50	Married	2	Primary School	No	Personal experience	Agriculture	No	NA	NA	NA	NA	NA	No	NA	NA	NA	NA	NA	Yes	Mar	Jun	1	NA	0	No	NA	NA	NA	NA	NA	NA	NA	NA	No	NA	Insect issues	NA		NA	NA	NA
420	Valle de Majes	Lowland	Ongoro Bajo	4	17	58	Female	31 - 40	Married	2	Primary School	No	Personal experience	Agriculture	No	NA	NA	NA	NA	NA	No	NA	NA	NA	NA	NA	No	NA	NA	NA	NA	NA	No	NA	NA	NA	NA	NA	Rodents	Dust contamination	Tact/Visual	Yes	Household consumption	NA	4.5		Insecticides	Insect damage	Yes
421	Valle de Majes	Lowland	Ongoro Bajo	4	17	58	Male	> 50	Married	3	High School	No	Personal experience	Agriculture	No	NA	NA	NA	NA	NA	No	NA	NA	NA	NA	NA	No	NA	NA	NA	NA	NA	No	NA	NA	NA	NA	NA	NA	NA	NA	No	NA	NA	NA		NA	NA	NA
422	Valle de Majes	Lowland	Ongoro Bajo	4	17	58	Female	41 - 50	Married	3	High School	No	Personal experience	Agriculture	No	NA	NA	NA	NA	NA	No	NA	NA	NA	NA	NA	No	NA	NA	NA	NA	NA	No	NA	NA	NA	NA	NA	NA	Unfavorable wheather	NA	No	NA	Immediate economic needs	NA		NA	NA	NA
423	Valle de Majes	Lowland	Ongoro Bajo	4	17	58	Male	> 50	Married	3	High School	No	Personal experience	Agriculture	No	NA	NA	NA	NA	NA	No	NA	NA	NA	NA	NA	No	NA	NA	NA	NA	NA	No	NA	NA	NA	NA	NA	NA	Unfavorable wheather	NA	Yes	For seed	NA	1.5	polypropylene sacks	Do nothing	Insect damage	No
424	Valle de Majes	Lowland	Ongoro Bajo	4	17	58	Male	> 50	Single	3	High School	No	Personal experience	Agriculture	No	NA	NA	NA	NA	NA	No	NA	NA	NA	NA	NA	No	NA	NA	NA	NA	NA	Yes	Mar	Jul	2	5500	0	NA	Unfavorable wheather	NA	Yes	For seed	NA	1.5	polypropylene sacks	Insecticides	Insect damage	Yes
425	Valle de Majes	Lowland	Ongoro Bajo	4	17	58	Male	> 50	Married	2	High School	No	Personal experience	Agriculture	No	NA	NA	NA	NA	NA	No	NA	NA	NA	NA	NA	No	NA	NA	NA	NA	NA	No	NA	NA	NA	NA	NA	NA	NA	NA	Yes	For seed	NA	4.5	plastic drums	Insecticides	Insect damage	Yes
426	Valle de Majes	Lowland	Ongoro Bajo	4	17	58	Male	> 50	Married	6	High School	No	Personal experience	Agriculture	No	NA	NA	NA	NA	NA	No	NA	NA	NA	NA	NA	No	NA	NA	NA	NA	NA	Yes	Mar	May Jun	2	NA	0	NA	NA	NA	No	NA	Immediate economic needs	NA		NA	NA	NA
427	Valle de Majes	Lowland	Ongoro Bajo	4	17	58	Male	> 50	Married	4	High School	No	Personal experience	Agriculture	No	NA	NA	NA	NA	NA	No	NA	NA	NA	NA	NA	No	NA	NA	NA	NA	NA	Yes	Abr	Ag	2	3000	3000	Birds	Unfavorable wheather	Tact/Visual	No	NA	NA	NA	polypropylene sacks, Plastic sack - fertilizer	NA	NA	NA
428	Valle de Majes	Lowland	Ongoro Bajo	4	17	58	Male	> 50	Married	2	Basic/None Literacy	No	Personal experience	Agriculture	No	NA	NA	NA	NA	NA	No	NA	NA	NA	NA	NA	Yes	Nov	Abr	0.2	400	100	No	NA	NA	NA	NA	NA	NA	NA	NA	Yes	For subsequent sale	NA	12	polypropylene sacks	Insecticides	Insect damage	Yes
429	Valle de Majes	Lowland	Ongoro Bajo	4	17	58	Male	> 50	Married	6	High School	No	Personal experience	Agriculture	No	NA	NA	NA	NA	NA	No	NA	NA	NA	NA	NA	No	NA	NA	NA	NA	NA	No	NA	NA	NA	NA	NA	NA	Unfavorable wheather	Tact/Visual	No	NA	Insect issues	NA	polypropylene sacks	NA	NA	NA
430	Valle de Majes	Lowland	Querulpa	4	17	95	Female	31 - 40	Married	3	High School	No	Personal experience	Agriculture	No	NA	NA	NA	NA	NA	No	NA	NA	NA	NA	NA	No	NA	NA	NA	NA	NA	No	NA	NA	NA	NA	NA	Birds	Have not experienced major challenges during field drying	NA	No	NA	Immediate economic needs	NA	polypropylene sacks	NA	NA	NA
431	Valle de Majes	Lowland	Querulpa	4	17	95	Male	> 50	Married	6	High School	No	Personal experience	Agriculture	No	NA	NA	NA	NA	NA	Yes	Oct Nov	Mar	4	64000	0	No	NA	NA	NA	NA	NA	No	NA	NA	NA	NA	NA	Rodents	Have not experienced major challenges during field drying	NA	No	NA	Immediate economic needs	NA		NA	NA	NA
432	Valle de Majes	Lowland	Querulpa	4	17	95	Female	31 - 40	Single	3	Tertiary/University	Yes	Other farmers	Agriculture	No	NA	NA	NA	NA	NA	Yes	Oct	Mar	1.5	12000	0	No	NA	NA	NA	NA	NA	No	NA	NA	NA	NA	NA	Rodents	NA	Tact/Visual	Yes	Household consumption	NA	1.5	polypropylene sacks	Do nothing	Insect damage	No
433	Valle de Majes	Lowland	Querulpa	4	17	95	Male	41 - 50	Married	5	Tertiary/University	Yes	Extension agents	Agriculture	No	NA	NA	NA	NA	NA	Yes	Oct	Mar Abr	2	18000	0	No	NA	NA	NA	NA	NA	No	NA	NA	NA	NA	NA	Rodents	NA	Tact/Visual	No	NA	Immediate economic needs	NA	polypropylene sacks	NA	NA	NA
434	Valle de Majes	Lowland	Querulpa	4	17	95	Male	> 50	Divorced/Separated	2	Tertiary/University	No	Personal experience	Agriculture	No	NA	NA	NA	NA	NA	No	NA	NA	NA	NA	NA	No	NA	NA	NA	NA	NA	No	NA	NA	NA	NA	NA	NA	NA	NA	No	NA	Immediate economic needs	NA	polypropylene sacks	NA	NA	NA
435	Valle de Majes	Lowland	Querulpa	4	17	95	Male	> 50	Married	2	High School	No	Personal experience	Agriculture	No	NA	NA	NA	NA	NA	Yes	Oct Nov	Mar Abr	7	84000	0	No	NA	NA	NA	NA	NA	No	NA	NA	NA	NA	NA	NA	Unfavorable wheather	Tact/Visual	Yes	Household consumption	NA	1.5	polypropylene sacks	Do nothing	Insect damage	No
436	Valle de Majes	Lowland	Querulpa	4	17	95	Male	31 - 40	Married	4	Primary School	No	Personal experience	Agriculture	No	NA	NA	NA	NA	NA	Yes	Oct	Feb	1.3	16000	0	No	NA	NA	NA	NA	NA	No	NA	NA	NA	NA	NA	Insects	Unfavorable wheather	Tact/Visual	No	NA	Immediate economic needs	NA	polypropylene sacks	NA	NA	NA
437	Valle de Majes	Lowland	Querulpa	4	17	95	Female	> 50	Married	5	High School	No	Personal experience	Agriculture	No	NA	NA	NA	NA	NA	Yes	Sep Oct	Mar Abr	1.7	20000	0	No	NA	NA	NA	NA	NA	No	NA	NA	NA	NA	NA	NA	NA	NA	No	NA	Immediate economic needs	NA		NA	NA	NA
438	Valle de Majes	Lowland	Querulpa	4	17	95	Female	41 - 50	Married	2	High School	No	Personal experience	Agriculture	No	NA	NA	NA	NA	NA	Yes	Oct	Mar Abr	4	52000	0	No	NA	NA	NA	NA	NA	No	NA	NA	NA	NA	NA	NA	NA	NA	No	NA	Immediate economic needs	NA		NA	NA	NA
439	Valle de Majes	Lowland	Querulpa	4	17	95	Male	> 50	Married	4	High School	Yes	Agri-store soecialists	Agriculture	No	NA	NA	NA	NA	NA	Yes	Nov	Mar	50	600000	300000	No	NA	NA	NA	NA	NA	No	NA	NA	NA	NA	NA	NA	NA	NA	Yes	For subsequent sale	NA	8	polypropylene sacks	Do nothing	Molds	No
440	Valle de Majes	Lowland	Querulpa	4	17	95	Male	> 50	Married	2	Tertiary/University	No	Personal experience	Agriculture	No	NA	NA	NA	NA	NA	Yes	Oct Nov Dic	Mar	2	25000	100	No	NA	NA	NA	NA	NA	No	NA	NA	NA	NA	NA	NA	NA	NA	Yes	Household consumption	NA	12	polypropylene sacks	Insecticides	Insect damage	No
441	Valle de Majes	Lowland	Aplao	4	17	153	Female	41 - 50	Single	3	Tertiary/University	Yes	Agri-store soecialists	Full time employee	No	NA	NA	NA	NA	NA	Yes	Nov	Mar	2	15600	0	No	NA	NA	NA	NA	NA	No	NA	NA	NA	NA	NA	NA	Unfavorable wheather	Tact/Visual	No	NA	Immediate economic needs	NA	polypropylene sacks	NA	NA	NA
442	Valle de Majes	Lowland	Aplao	4	17	153	Male	> 50	Married	3	High School	Yes	Other farmers	Agriculture	No	NA	NA	NA	NA	NA	No	NA	NA	NA	NA	NA	Yes	Abr	Ag	1.3	5000	0	No	NA	NA	NA	NA	NA	Rodents	Have not experienced major challenges during field drying	NA	No	NA	Immediate economic needs	NA	polypropylene sacks	NA	NA	NA
443	Valle de Majes	Lowland	Aplao	4	17	153	Male	> 50	Married	5	High School	Yes	Other farmers	Agriculture	No	NA	NA	NA	NA	NA	Yes	Nov	Abr	1.7	20000	0	No	NA	NA	NA	NA	NA	No	NA	NA	NA	NA	NA	Birds	Unfavorable wheather	Tact/Visual	No	NA	Immediate economic needs	NA	polypropylene sacks	NA	NA	NA
444	Valle de Majes	Lowland	Aplao	4	17	153	Male	> 50	Married	6	High School	No	Personal experience	Agriculture	No	NA	NA	NA	NA	NA	Yes	Nov	Abr	4	48000	0	Yes	May	Ag	3	7500	0	No	NA	NA	NA	NA	NA	Birds	Have not experienced major challenges during field drying	NA	No	NA	Immediate economic needs	NA	polypropylene sacks	NA	NA	NA
445	Valle de Majes	Lowland	Aplao	4	17	153	Male	> 50	Married	9	Primary School	No	Personal experience	Agriculture	No	NA	NA	NA	NA	NA	No	NA	NA	NA	NA	NA	No	NA	NA	NA	NA	NA	No	NA	NA	NA	NA	NA	NA	NA	NA	No	NA	Immediate economic needs	NA		NA	NA	NA
446	Valle de Majes	Lowland	Aplao	4	17	153	Male	31 - 40	Single	5	Tertiary/University	No	Personal experience	Agriculture	No	NA	NA	NA	NA	NA	No	NA	NA	NA	NA	NA	No	NA	NA	NA	NA	NA	No	NA	NA	NA	NA	NA	NA	NA	NA	No	NA	Immediate economic needs	NA		NA	NA	NA
447	Valle de Majes	Lowland	Aplao	4	17	153	Male	31 - 40	Single	6	Tertiary/University	No	Personal experience	Agriculture	No	NA	NA	NA	NA	NA	No	NA	NA	NA	NA	NA	No	NA	NA	NA	NA	NA	No	NA	NA	NA	NA	NA	NA	NA	NA	Yes	For subsequent sale	NA	4.5	polypropylene sacks	Insecticides	Insect damage	Yes
448	Valle de Majes	Lowland	Aplao	4	17	153	Male	> 50	Widow	6	High School	No	Personal experience	Agriculture	No	NA	NA	NA	NA	NA	Yes	Oct Nov	Abr	2	24000	0	No	NA	NA	NA	NA	NA	No	NA	NA	NA	NA	NA	NA	NA	NA	No	NA	Immediate economic needs	NA	polypropylene sacks	NA	NA	NA
449	Valle de Majes	Lowland	Aplao	4	17	153	Male	> 50	Married	2	Primary School	No	Personal experience	Commerce / own business	No	NA	NA	NA	NA	NA	Yes	Oct Nov	Abr	5	60000	0	No	NA	NA	NA	NA	NA	No	NA	NA	NA	NA	NA	Rodents	NA	NA	No	NA	Immediate economic needs	NA	polypropylene sacks	NA	NA	NA
450	Valle de Majes	Lowland	Aplao	4	17	153	Male	> 50	Single	2	High School	No	Personal experience	Full time employee	No	NA	NA	NA	NA	NA	Yes	Oct Nov	Mar Abr	2	26000	0	Yes	May	Sep Oct	2.5	7500	0	Yes	May	Ag	2	4800	0	NA	Unfavorable wheather	Tact/Visual	Yes	For seed	NA	4.5	Paper sacks	Do nothing	Rodents	No
451	Valle de Majes	Lowland	Aplao	4	17	153	Female	41 - 50	Married	4	Tertiary/University	No	Personal experience	Commerce / own business	No	NA	NA	NA	NA	NA	Yes	Nov	Feb Mar	3	27000	0	No	NA	NA	NA	NA	NA	No	NA	NA	NA	NA	NA	Fall to the ground	NA	NA	No	NA	Insect issues	NA		NA	NA	NA
452	Valle de Majes	Lowland	Aplao	4	17	153	Male	> 50	Married	4	High School	No	Personal experience	Agriculture	No	NA	NA	NA	NA	NA	Yes	Oct Nov	Mar	1	12000	0	No	NA	NA	NA	NA	NA	No	NA	NA	NA	NA	NA	NA	NA	NA	No	NA	Insect issues	NA	polypropylene sacks	NA	NA	NA
453	Valle de Majes	Lowland	Uraca	4	17	213	Male	> 50	Married	4	Primary School	Yes	Other farmers	Agriculture	No	NA	NA	NA	NA	NA	Yes	Sep Oct	Abr	5	60000	0	No	NA	NA	NA	NA	NA	No	NA	NA	NA	NA	NA	NA	Have not experienced major challenges during field drying	NA	No	NA	Immediate economic needs	NA	polypropylene sacks	NA	NA	NA
454	Valle de Majes	Lowland	Uraca	4	17	213	Male	> 50	Married	2	Tertiary/University	No	Personal experience	Agriculture	No	NA	NA	NA	NA	NA	Yes	Oct	Mar	1.7	22000	200	No	NA	NA	NA	NA	NA	No	NA	NA	NA	NA	NA	NA	Unfavorable wheather	NA	Yes	Household consumption	NA	12	Plastic sack - fertilizer	Insecticides	Insect damage	Yes
455	Valle de Majes	Lowland	Uraca	4	17	213	Male	> 50	Married	5	High School	No	Personal experience	Agriculture	No	NA	NA	NA	NA	NA	Yes	Nov	Mar	10	120000	30000	No	NA	NA	NA	NA	NA	No	NA	NA	NA	NA	NA	NA	NA	NA	Yes	Household consumption	NA	8	polypropylene sacks	Do nothing	Insect damage	No
456	Valle de Majes	Lowland	Uraca	4	17	213	Male	31 - 40	Married	8	High School	No	Personal experience	Agriculture	No	NA	NA	NA	NA	NA	No	NA	NA	NA	NA	NA	No	NA	NA	NA	NA	NA	Yes	Jul	Oct	0.33	600	50	NA	NA	Tact/Visual	Yes	Household consumption	NA	1.5	Plastic sack - fertilizer	Do nothing	Insect damage	No
457	Valle de Majes	Lowland	Uraca	4	17	213	Male	> 50	Married	3	Tertiary/University	No	Personal experience	Agriculture	No	NA	NA	NA	NA	NA	Yes	Oct	Mar	10	150000	45000	No	NA	NA	NA	NA	NA	No	NA	NA	NA	NA	NA	NA	Unfavorable wheather	NA	Yes	For subsequent sale	NA	1.5	polypropylene sacks	Insecticides	Insect damage	Yes
458	Valle de Majes	Lowland	Uraca	4	17	213	Male	> 50	Married	3	High School	No	Personal experience	Agriculture	No	NA	NA	NA	NA	NA	No	NA	NA	NA	NA	NA	Yes	Mar	Oct	1.5	4000	50	No	NA	NA	NA	NA	NA	NA	NA	NA	No	NA	Immediate economic needs	NA		NA	NA	NA
459	Valle de Majes	Lowland	Uraca	4	17	213	Female	31 - 40	Married	6	High School	Yes	Extension agents	Agriculture	No	NA	NA	NA	NA	NA	Yes	Oct	Mar	3	26000	0	No	NA	NA	NA	NA	NA	No	NA	NA	NA	NA	NA	NA	NA	NA	No	NA	Immediate economic needs	NA	polypropylene sacks	NA	NA	NA
460	Valle de Majes	Lowland	Uraca	4	17	213	Male	> 50	Married	1	Tertiary/University	No	Personal experience	Agriculture	No	NA	NA	NA	NA	NA	Yes	Nov	Mar	0.7	12000	0	No	NA	NA	NA	NA	NA	No	NA	NA	NA	NA	NA	NA	NA	Moisture meter	Yes	Household consumption	NA	4.5	polypropylene sacks	Do nothing	Insect damage	No
461	Valle de Majes	Lowland	Uraca	4	17	213	Male	41 - 50	Married	4	Tertiary/University	No	Personal experience	Agriculture	No	NA	NA	NA	NA	NA	Yes	Oct	Mar	2	28000	250	No	NA	NA	NA	NA	NA	No	NA	NA	NA	NA	NA	NA	NA	NA	No	NA	Immediate economic needs	NA	polypropylene sacks	NA	NA	NA
462	Valle de Majes	Lowland	Uraca	4	17	213	Male	> 50	Married	3	High School	Yes	Other farmers	Agriculture	No	NA	NA	NA	NA	NA	Yes	Nov	Mar Abr	3.3	40000	40000	No	NA	NA	NA	NA	NA	Yes	May	Sep Oct	2	6600	3000	Rodents	Unfavorable wheather	Tact/Visual	Yes	For subsequent sale	NA	8	polypropylene sacks, Plastic sack - fertilizer	Insecticides	Insect damage	Yes
463	Valle de Majes	Lowland	Uraca	4	17	213	Male	> 50	Married	5	Tertiary/University	Yes	Media (radio, TV, etc.)	Agriculture	No	NA	NA	NA	NA	NA	Yes	Oct Nov	Mar	2.3	32200	200	No	NA	NA	NA	NA	NA	No	NA	NA	NA	NA	NA	NA	NA	NA	Yes	Household consumption	NA	12	polypropylene sacks	Chilling	Insect damage	No
464	Valle de Majes	Lowland	Uraca	4	17	213	Male	> 50	Married	7	Tertiary/University	Yes	Agri-store soecialists	Agriculture	No	NA	NA	NA	NA	NA	Yes	Oct	Mar	0.66	10000	0	No	NA	NA	NA	NA	NA	No	NA	NA	NA	NA	NA	NA	Unfavorable wheather	NA	Yes	Animal feed	NA	4.5		Do nothing	Molds	No
465	Valle de Majes	Lowland	El Granado	4	17	65	Male	41 - 50	Single	3	Tertiary/University	No	Personal experience	Agriculture	No	NA	NA	NA	NA	NA	Yes	May	Sep	10	150000	10000	No	NA	NA	NA	NA	NA	No	NA	NA	NA	NA	NA	NA	Unfavorable wheather	NA	Yes	For subsequent sale	NA	NA	polypropylene sacks	Insecticides	Insect damage	Yes
466	Valle de Majes	Lowland	El Granado	4	17	65	Male	18 - 30	Single	1	High School	No	Personal experience	Agriculture	No	NA	NA	NA	NA	NA	No	NA	NA	NA	NA	NA	No	NA	NA	NA	NA	NA	No	NA	NA	NA	NA	NA	Birds	Have not experienced major challenges during field drying	NA	No	NA	Immediate economic needs	NA		NA	NA	NA
467	Valle de Majes	Lowland	El Granado	4	17	65	Female	18 - 30	Married	3	Tertiary/University	No	Personal experience	Agriculture	No	NA	NA	NA	NA	NA	No	NA	NA	NA	NA	NA	No	NA	NA	NA	NA	NA	No	NA	NA	NA	NA	NA	NA	Unfavorable wheather	NA	No	NA	Immediate economic needs	NA		NA	NA	NA
468	Valle de Majes	Lowland	El Granado	4	17	65	Male	> 50	Married	5	High School	No	Personal experience	Agriculture	No	NA	NA	NA	NA	NA	Yes	Nov	Mar	10	150000	15000	No	NA	NA	NA	NA	NA	No	NA	NA	NA	NA	NA	Rodents	Have not experienced major challenges during field drying	NA	No	NA	Immediate economic needs	NA	polypropylene sacks	NA	NA	NA
469	Valle de Majes	Lowland	El Granado	4	17	65	Male	> 50	Married	3	Primary School	No	Personal experience	Agriculture	No	NA	NA	NA	NA	NA	No	NA	NA	NA	NA	NA	No	NA	NA	NA	NA	NA	No	NA	NA	NA	NA	NA	Insects	NA	NA	No	NA	Immediate economic needs	NA		NA	NA	NA
470	Valle de Majes	Lowland	El Granado	4	17	65	Female	> 50	Single	3	Primary School	No	Personal experience	Agriculture	No	NA	NA	NA	NA	NA	No	NA	NA	NA	NA	NA	No	NA	NA	NA	NA	NA	No	NA	NA	NA	NA	NA	NA	NA	NA	No	NA	Immediate economic needs	NA	polypropylene sacks	NA	NA	NA
471	Valle de Majes	Lowland	El Granado	4	17	65	Male	> 50	Married	4	Primary School	No	Personal experience	Agriculture	No	NA	NA	NA	NA	NA	Yes	Oct	Mar	60	840000	14000	No	NA	NA	NA	NA	NA	No	NA	NA	NA	NA	NA	NA	Lack of drying space	Moisture meter	Yes	For subsequent sale	NA	4.5	polypropylene sacks	Do nothing	Rodents	No
472	Valle de Majes	Lowland	El Granado	4	17	65	Female	41 - 50	Married	2	Primary School	No	Personal experience	Agriculture	No	NA	NA	NA	NA	NA	No	NA	NA	NA	NA	NA	No	NA	NA	NA	NA	NA	No	NA	NA	NA	NA	NA	NA	NA	NA	No	NA	Immediate economic needs	NA	polypropylene sacks	NA	NA	NA
473	Valle de Majes	Lowland	El Granado	4	17	65	Male	41 - 50	Married	3	Tertiary/University	No	Personal experience	Agriculture	No	NA	NA	NA	NA	NA	Yes	Jun Jul	Oct Nov	0.3	5000	0	No	NA	NA	NA	NA	NA	No	NA	NA	NA	NA	NA	Birds	Dust contamination	Tact/Visual	No	NA	Immediate economic needs	NA	polypropylene sacks	NA	NA	NA
474	Valle de Majes	Lowland	El Granado	4	17	65	Female	18 - 30	Married	4	Tertiary/University	No	Personal experience	Agriculture	No	NA	NA	NA	NA	NA	Yes	Oct Nov	Mar Abr	1	13000	0	No	NA	NA	NA	NA	NA	No	NA	NA	NA	NA	NA	Fall to the ground	Have not experienced major challenges during field drying	NA	No	NA	Not enough production	NA		NA	NA	NA
475	Valle de Majes	Lowland	El Granado	4	17	65	Male	> 50	Married	4	Tertiary/University	No	Personal experience	Agriculture	No	NA	NA	NA	NA	NA	Yes	Nov	Abr	4	54000	300	No	NA	NA	NA	NA	NA	No	NA	NA	NA	NA	NA	Fall to the ground	Unfavorable wheather	NA	Yes	For subsequent sale	NA	1.5	polypropylene sacks	Insecticides	Insect damage	Yes
476	Valle de Majes	Lowland	El Granado	4	17	65	Female	41 - 50	Married	4	Tertiary/University	No	Personal experience	Full time employee	No	NA	NA	NA	NA	NA	Yes	Oct Nov	Mar Abr	1	13000	200	No	NA	NA	NA	NA	NA	No	NA	NA	NA	NA	NA	NA	Unfavorable wheather	NA	Yes	Household consumption	NA	8	polypropylene sacks	Do nothing	Insect damage	No
477	Valle de Majes	Lowland	Huancarqui	4	17	217	Male	> 50	Widow	1	Primary School	Yes	Other farmers	Agriculture	No	NA	NA	NA	NA	NA	Yes	Nov	Mar	1	12000	0	No	NA	NA	NA	NA	NA	No	NA	NA	NA	NA	NA	NA	Unfavorable wheather	Tact/Visual	Yes	Household consumption	NA	8	polypropylene sacks, Plastic sack - fertilizer	Insecticides	Insect damage	Yes
478	Valle de Majes	Lowland	Huancarqui	4	17	217	Male	> 50	Married	3	Primary School	No	Personal experience	Agriculture	No	NA	NA	NA	NA	NA	No	NA	NA	NA	NA	NA	No	NA	NA	NA	NA	NA	No	NA	NA	NA	NA	NA	Rodents	Have not experienced major challenges during field drying	Tact/Visual	Yes	Household consumption	NA	12	polypropylene sacks	Insecticides	Insect damage	Yes
479	Valle de Majes	Lowland	Huancarqui	4	17	217	Female	> 50	Single	1	Tertiary/University	Yes	Extension agents	Agriculture	No	NA	NA	NA	NA	NA	No	NA	NA	NA	NA	NA	No	NA	NA	NA	NA	NA	No	NA	NA	NA	NA	NA	Birds	NA	NA	Yes	For subsequent sale	NA	4.5	clay pots	Insecticides	Insect damage	Yes
480	Valle de Majes	Lowland	Huancarqui	4	17	217	Male	> 50	Married	4	High School	No	Personal experience	Agriculture	No	NA	NA	NA	NA	NA	Yes	Sep Oct	Mar Abr	10	120000	0	Yes	Abr May	Ag Sep	10	6000	0	No	NA	NA	NA	NA	NA	NA	NA	NA	Yes	For seed	NA	12	clay pots	Insecticides	Insect damage	Yes
481	Valle de Majes	Lowland	Huancarqui	4	17	217	Female	> 50	Married	5	High School	No	Personal experience	Agriculture	No	NA	NA	NA	NA	NA	No	NA	NA	NA	NA	NA	No	NA	NA	NA	NA	NA	No	NA	NA	NA	NA	NA	Rodents	Unfavorable wheather	Tact/Visual	Yes	Animal feed	NA	4.5	polypropylene sacks	Do nothing	Insect damage	No
482	Valle de Majes	Lowland	Huancarqui	4	17	217	Male	41 - 50	Single	1	High School	No	Personal experience	Agriculture	No	NA	NA	NA	NA	NA	No	NA	NA	NA	NA	NA	No	NA	NA	NA	NA	NA	No	NA	NA	NA	NA	NA	NA	NA	NA	No	NA	Immediate economic needs	NA		NA	NA	NA
483	Valle de Majes	Lowland	Huancarqui	4	17	217	Female	> 50	Single	5	Basic/None Literacy	No	Personal experience	Agriculture	No	NA	NA	NA	NA	NA	No	NA	NA	NA	NA	NA	No	NA	NA	NA	NA	NA	No	NA	NA	NA	NA	NA	NA	NA	NA	No	NA	Immediate economic needs	NA	polypropylene sacks	NA	NA	NA
484	Valle de Majes	Lowland	Huancarqui	4	17	217	Male	41 - 50	Married	5	Tertiary/University	No	Personal experience	Agriculture	No	NA	NA	NA	NA	NA	No	NA	NA	NA	NA	NA	Yes	Mar	Jul	1	4000	50	No	NA	NA	NA	NA	NA	Birds	NA	NA	Yes	For subsequent sale	NA	4.5	Plastic sack - fertilizer	Do nothing	Insect damage	No
485	Valle de Majes	Lowland	Huancarqui	4	17	217	Male	> 50	Married	2	Tertiary/University	No	Personal experience	Agriculture	No	NA	NA	NA	NA	NA	Yes	Oct	Abr	3	45000	45000	No	NA	NA	NA	NA	NA	No	NA	NA	NA	NA	NA	Molds	NA	NA	Yes	Household consumption	NA	1.5	Plastic sack - fertilizer	Do nothing	Insect damage	No
486	Valle de Majes	Lowland	Huancarqui	4	17	217	Male	> 50	Married	2	Primary School	No	Personal experience	Agriculture	No	NA	NA	NA	NA	NA	No	NA	NA	NA	NA	NA	Yes	Feb	Jul	1.6	7500	0	Yes	Sep	En	1	2400	50	Birds	Have not experienced major challenges during field drying	NA	No	NA	Immediate economic needs	NA	polypropylene sacks	NA	NA	NA
487	Valle de Majes	Lowland	Huancarqui	4	17	217	Male	> 50	Married	2	High School	No	Personal experience	Agriculture	No	NA	NA	NA	NA	NA	No	NA	NA	NA	NA	NA	No	NA	NA	NA	NA	NA	Yes	Ag	Nov	0.7	2000	2000	NA	Unfavorable wheather	Tact/Visual	Yes	For subsequent sale	NA	12	polypropylene sacks	Insecticides	Insect damage	Yes
488	Valle de Majes	Lowland	Huancarqui	4	17	217	Male	> 50	Married	3	High School	No	Personal experience	Agriculture	No	NA	NA	NA	NA	NA	Yes	Oct Nov Dic	Abr May	0.5	6000	100	No	NA	NA	NA	NA	NA	Yes	Abr	Ag Sep	1.33	3000	30	Fall to the ground	Unfavorable wheather	Tact/Visual	Yes	Household consumption	NA	4.5	polypropylene sacks, Plastic sack - fertilizer	Hermetic /low oxygen	Insect damage	No
489	Valle de Majes	Lowland	Huancarqui	4	17	217	Male	> 50	Married	4	Primary School	No	Personal experience	Agriculture	No	NA	NA	NA	NA	NA	No	NA	NA	NA	NA	NA	Yes	En Feb Mar Dic	Jun Jul Ag	1	4500	0	No	NA	NA	NA	NA	NA	NA	NA	NA	No	NA	Insect issues	NA	polypropylene sacks	NA	NA	NA
490	Valle de Majes	Lowland	Huancarqui	4	17	217	Male	> 50	Married	2	Primary School	No	Personal experience	Agriculture	No	NA	NA	NA	NA	NA	Yes	Oct	May	1	12000	0	No	NA	NA	NA	NA	NA	No	NA	NA	NA	NA	NA	NA	NA	NA	Yes	Household consumption	NA	1.5	Plastic sack - fertilizer	Do nothing	Insect damage	No
491	Valle de Majes	Lowland	San Vicente	4	17	110	Male	31 - 40	Married	3	High School	No	Personal experience	Agriculture	No	NA	NA	NA	NA	NA	No	NA	NA	NA	NA	NA	No	NA	NA	NA	NA	NA	No	NA	NA	NA	NA	NA	NA	NA	NA	No	NA	Immediate economic needs	NA	polypropylene sacks	NA	NA	NA
492	Valle de Majes	Lowland	San Vicente	4	17	110	Female	> 50	Widow	3	Primary School	Yes	Extension agents	Agriculture	No	NA	NA	NA	NA	NA	Yes	Sep Oct	Abr	0.5	3500	0	Yes	Mar	Jul	0.5	2000	0	No	NA	NA	NA	NA	NA	Insects	Unfavorable wheather	NA	No	NA	Immediate economic needs	NA	polypropylene sacks	NA	NA	NA
493	Valle de Majes	Lowland	San Vicente	4	17	110	Male	> 50	Married	4	High School	No	Personal experience	Agriculture	No	NA	NA	NA	NA	NA	Yes	Oct Nov	Mar Abr	2	26000	200	No	NA	NA	NA	NA	NA	No	NA	NA	NA	NA	NA	NA	Unfavorable wheather	NA	Yes	Household consumption	NA	4.5	polypropylene sacks	Do nothing	Rodents	No
494	Valle de Majes	Lowland	San Vicente	4	17	110	Male	> 50	Married	2	Primary School	Yes	Extension agents	Agriculture	No	NA	NA	NA	NA	NA	Yes	Nov	Mar	3	55000	0	No	NA	NA	NA	NA	NA	No	NA	NA	NA	NA	NA	NA	NA	Tact/Visual	No	NA	Insect issues	NA	polypropylene sacks	NA	NA	NA
495	Valle de Majes	Lowland	San Vicente	4	17	110	Male	41 - 50	Married	5	Primary School	No	Personal experience	Agriculture	No	NA	NA	NA	NA	NA	Yes	Oct	En	0.6	16000	0	No	NA	NA	NA	NA	NA	No	NA	NA	NA	NA	NA	NA	NA	NA	No	NA	Insect issues	NA		NA	NA	NA
496	Valle de Majes	Lowland	San Vicente	4	17	110	Female	> 50	Married	2	Basic/None Literacy	No	Personal experience	Agriculture	No	NA	NA	NA	NA	NA	Yes	Oct	Feb	3	60000	0	No	NA	NA	NA	NA	NA	No	NA	NA	NA	NA	NA	NA	NA	Moisture meter	No	NA	Immediate economic needs	NA	polypropylene sacks	NA	NA	NA
497	Valle de Majes	Lowland	San Vicente	4	17	110	Male	> 50	Married	4	High School	No	Personal experience	Agriculture	No	NA	NA	NA	NA	NA	Yes	Oct Nov	Mar	4.4	52800	150	No	NA	NA	NA	NA	NA	No	NA	NA	NA	NA	NA	NA	NA	NA	Yes	Household consumption	NA	8	polypropylene sacks	Do nothing	Insect damage	No
498	Valle de Majes	Lowland	San Vicente	4	17	110	Female	> 50	Married	1	Tertiary/University	No	Personal experience	Agriculture	No	NA	NA	NA	NA	NA	Yes	Oct	Mar	1	15000	150	No	NA	NA	NA	NA	NA	No	NA	NA	NA	NA	NA	NA	NA	Moisture meter	Yes	Household consumption	NA	4.5	polypropylene sacks	Do nothing	Insect damage	No
499	Valle de Majes	Lowland	San Vicente	4	17	110	Male	31 - 40	Single	3	High School	No	Personal experience	Agriculture	No	NA	NA	NA	NA	NA	Yes	Oct	Mar	2	24000	0	No	NA	NA	NA	NA	NA	No	NA	NA	NA	NA	NA	Insects	NA	Moisture meter	Yes	Household consumption	NA	4.5	polypropylene sacks	Do nothing	Insect damage	No
500	Valle de Majes	Lowland	San Vicente	4	17	110	Male	41 - 50	Married	3	High School	Yes	Agri-store soecialists	Full time employee	No	NA	NA	NA	NA	NA	No	NA	NA	NA	NA	NA	No	NA	NA	NA	NA	NA	No	NA	NA	NA	NA	NA	NA	NA	NA	Yes	Household consumption	NA	1.5	Plastic buckets	Hermetic /low oxygen	Insect damage	No
501	Valle de Majes	Lowland	San Vicente	4	17	110	Female	> 50	Married	2	High School	Yes	Media (radio, TV, etc.)	Agriculture	No	NA	NA	NA	NA	NA	Yes	Oct Nov	Mar	5	60000	1000	No	NA	NA	NA	NA	NA	No	NA	NA	NA	NA	NA	NA	NA	NA	Yes	Household consumption	NA	4.5	polypropylene sacks	Chilling	Insect damage	Yes
502	Valle de Majes	Lowland	San Vicente	4	17	110	Female	41 - 50	Divorced/Separated	4	Tertiary/University	Yes	Agri-store soecialists	Full time employee	No	NA	NA	NA	NA	NA	Yes	Nov	Mar	5	100000	0	No	NA	NA	NA	NA	NA	No	NA	NA	NA	NA	NA	NA	Unfavorable wheather	NA	Yes	Household consumption	NA	4.5	polypropylene sacks, plastic drums	Insecticides	Insect damage	Yes
503	Valle de Majes	Lowland	San Vicente	4	17	110	Male	31 - 40	Single	3	Tertiary/University	No	Personal experience	Agriculture	No	NA	NA	NA	NA	NA	Yes	Nov Dic	Mar Abr	3.33	45000	300	No	NA	NA	NA	NA	NA	No	NA	NA	NA	NA	NA	NA	NA	NA	Yes	Household consumption	NA	4.5	polypropylene sacks, Plastic sack - fertilizer	Hermetic /low oxygen	Insect damage	No
* fpc = Finite-population correction value
[truncated: 3 more columns]
